# Supplementary material for: The conformational stability of pro-apoptotic BAX is dictated by discrete residues of the protein core
Source: Nat Commun. 2021 Aug 13;12:4932. doi: 10.1038/s41467-021-25200-7 (PMC8363748; doi:10.1038/s41467-021-25200-7)
Supplement: Supplementary file 4 — Supplementary Data 2 [file 41467_2021_25200_MOESM4_ESM.xlsx]

## Sheet: Exp. parameters and replication
	HDX-MS Data Summary and Experimental Parameters
	Data Set	BAX WT	BAX L113A	BAX F114A	BAX Y115A	BAX F116A	BAX a2-a5 WT	BAX a2-a5 F116A	BAX a2-a5 L113A/F114A/Y115A/F116A
	HDX reaction details	Final D2O concentration=94.7%, pHread=6.80, 21 °C. See also footnote a
	HDX time course	10s, 1m, 10m
	HDX undeuterated controls	4	3				2	1	1
	Back-exchange	30-35%c
	Number of peptides	67 followed; 92 identified					120 followed; 136 identified							Replication
	Sequence coverage (%)	92.7					91.5									Number of replicates
	Average peptide length; Redundancy	11.3; 4.27					12.9; 5.19								Time point	BAX WT	BAX L113A	BAX F114A	BAX Y115A	BAX F116A		BAX a2-a5 WT	BAX a2-a5 F116A	BAX a2-a5 L113A/F114A/Y115A/F116A
	Peptide filtering parameters	0.25 products/amino acid; 2 consecutive products													undeuterated controls	4	3	3	3	3		2	1	1
	Replicates	See replication table →													10 sec	3	2	2	2	2		2	2	2
	Repeatabilityb	+/- 0.25 relative Da													1 min	3	2	2	3	2		2	2	2
	Significant differences	> 0.5 Da													10 min	3	2	2	3	2		2	2	2
		aBAX constructs: 18-fold dilution with labeling buffer [20 mM HEPES, 150 mM KCl, 1 mM MgCl2, pD 7.2, 99.9% D2O]. 1:1 dilution with quench buffer [0.8 M guanidinium chloride, 0.8% (v/v) formic acid, pH 2.0, H2O]. GFP-BAX a2-a5 constructs: 18-fold dilution with labeling buffer [20 mM Tris, 150 mM KCl, pD 8.0, 99.9% D2O]. 1:1 dilution with quench buffer [4 M guanidinium chloride, 200mM potassium pho…
		b No statistical tests were applied to the HDX MS measurements. Rather, based on measurements of mean methodological error (+/- 0.14 Da; (Houde D, Berkowitz SA, Engen JR. J. Pharm. Sci. 2011;100(6):2071-2086.) we chose a value (+/- 0.25 Da) well above that as the threshold for calling differences in relative deuterium incorporation measurements meaningful. See also explanations of this methodolog…

## Sheet: RelD incorporation
					Relative Percent Deuterium Incorporation																									Relative Percent Deuterium Incorporation
					BAX WT				BAX L113A				BAX F114A				BAX Y115A				BAX F116A									BAX WT				BAX L113A				BAX F114A				BAX Y115A				BAX F116A
					Time in D2O (Min)				Time in D2O (Min)				Time in D2O (Min)				Time in D2O (Min)				Time in D2O (Min)									Time in D2O (Min)				Time in D2O (Min)				Time in D2O (Min)				Time in D2O (Min)				Time in D2O (Min)
	Sequence	Start	End		0.167	1	10		0.167	1	10		0.167	1	10		0.167	1	10		0.167	1	10			Sequence	Start	End		0.167	1	10		0.167	1	10		0.167	1	10		0.167	1	10		0.167	1	10
	MDGSGEQPRGGGPTSSEQIM	1	20		64.13	68.4	70.25		63.06	68.67	68.56		63.89	69.72	68.71		64.05	70.74	71.8		63.01	68.75	69.35			MDGSGEQPRGGGPTSSEQIM	1	20		64.13	68.4	70.25		63.06	68.67	68.56		63.89	69.72	68.71		64.05	70.74	71.8		63.01	68.75	69.35
	MDGSGEQPRGGGPTSSEQIMK	1	21		63.62	68.79	73.61		62.43	68.66	71.5		63.36	71.04	72.2		64.2	70.69	74.9		62.44	68.85	72.15			MDGSGEQPRGGGPTSSEQIMK	1	21		63.62	68.79	73.61		62.43	68.66	71.5		63.36	71.04	72.2		64.2	70.69	74.9		62.44	68.85	72.15
	MDGSGEQPRGGGPTSSEQIMKT	1	22		58.88	64.97	72.3		58.19	65.33	71.25		59.36	68.2	72.01		58.16	66.64	75.28		57.92	65.26	71.86			MDGSGEQPRGGGPTSSEQIMKT	1	22		58.88	64.97	72.3		58.19	65.33	71.25		59.36	68.2	72.01		58.16	66.64	75.28		57.92	65.26	71.86
	MDGSGEQPRGGGPTSSEQIMKTGALL	1	26		46.18	50.5	57.06		45.11	50.99	56.03		45.72	53.53	59.01						44.87	51.34	56.34			MDGSGEQPRGGGPTSSEQIMKTGALL	1	26		46.18	50.5	57.06		45.11	50.99	56.03		45.72	53.53	59.01						44.87	51.34	56.34
	IMKTGALL	19	26		1.76	4.75	18.3		3.02	6.11	20.07		5.32	11.91	30.57		1.2	4.44	18.41		2.14	5.71	19.05			IMKTGALL	19	26		1.76	4.75	18.3		3.02	6.11	20.07		5.32	11.91	30.57		1.2	4.44	18.41		2.14	5.71	19.05
	LLQGFIQ	26	32		1.15	2.12	11.74		2.55	5.98	20.37		3.23	6.48	24.2						1.21	3.68	14.09			LLQGFIQ	26	32		1.15	2.12	11.74		2.55	5.98	20.37		3.23	6.48	24.2						1.21	3.68	14.09
	LLQGFIQDR	26	34		11.44	21.35	30.45		16.39	24.39	35.69		13.39	24.69	38.41						11.53	21.88	31.75			LLQGFIQDR	26	34		11.44	21.35	30.45		16.39	24.39	35.69		13.39	24.69	38.41						11.53	21.88	31.75
	LQGFIQD	27	33		7.41	13.91	25.08		11.45	18.26	32.28		9.74	17.79	35.5		4.14	10	21.41		7.92	15.1	27.91			LQGFIQD	27	33		7.41	13.91	25.08		11.45	18.26	32.28		9.74	17.79	35.5		4.14	10	21.41		7.92	15.1	27.91
	LQGFIQDR	27	34		13.53	23.5	32.76		15.47	23.82	35.15		15.97	27.25	39.81		9.51	17.11	30.41		14.25	24.18	33.45			LQGFIQDR	27	34		13.53	23.5	32.76		15.47	23.82	35.15		15.97	27.25	39.81		9.51	17.11	30.41		14.25	24.18	33.45
	LQGFIQDRAGRMGGEAPEL	27	45		48.84	55.64	61.26		51.58	57.21	62.75		49.41	56.85	61.94						48.84	56.39	61.01			LQGFIQDRAGRMGGEAPEL	27	45		48.84	55.64	61.26		51.58	57.21	62.75		49.41	56.85	61.94						48.84	56.39	61.01
	IQDRAGRMGGEAPEL	31	45		56.91	63.42	65.01		58.76	63.49	62.92		57.61	64.54	62.93		55.68	61.63	66.46		57.23	63.86	63.69			IQDRAGRMGGEAPEL	31	45		56.91	63.42	65.01		58.76	63.49	62.92		57.61	64.54	62.93		55.68	61.63	66.46		57.23	63.86	63.69
	DRAGRMGGEAPEL	33	45		59.25	62.55	64.74		59.58	62.8	61.98		59.98	64.12	62.72		58.77	63.26	66.17		58.52	62.96	62.96			DRAGRMGGEAPEL	33	45		59.25	62.55	64.74		59.58	62.8	61.98		59.98	64.12	62.72		58.77	63.26	66.17		58.52	62.96	62.96
	RAGRMGGEAPEL	34	45		62.69	63.2	64.14		62.03	63	62.24		61.71	64.07	62.19		64.6	66.27	67.65		61.7	63.28	62.95			RAGRMGGEAPEL	34	45		62.69	63.2	64.14		62.03	63	62.24		61.71	64.07	62.19		64.6	66.27	67.65		61.7	63.28	62.95
	AGRMGGEAPEL	35	45		60.41	60.45	62.05		58.82	60.05	58.95		59.23	61	59.73		61.56	63.05	63.78		59.67	61.35	61.06			AGRMGGEAPEL	35	45		60.41	60.45	62.05		58.82	60.05	58.95		59.23	61	59.73		61.56	63.05	63.78		59.67	61.35	61.06
	DRAGRMGGEAPELALDPVPQDASTKK	33	58		68.99	71.55	73.38		68.61	71.14	71.24		68.75	72.41	71.48						68.14	71.72	72			DRAGRMGGEAPELALDPVPQDASTKK	33	58		68.99	71.55	73.38		68.61	71.14	71.24		68.75	72.41	71.48						68.14	71.72	72
	DRAGRMGGEAPELALDPVPQDASTKKL	33	59		65.2	68.24	70.16		64.1	68.17	67.8		63.5	68.83	67.94						63.79	68.44	68.72			DRAGRMGGEAPELALDPVPQDASTKKL	33	59		65.2	68.24	70.16		64.1	68.17	67.8		63.5	68.83	67.94						63.79	68.44	68.72
	AGRMGGEAPELALDPVPQDASTKK	35	58		68.92	70.46	71.8		68.39	70.09	69.27		68.19	71.28	69.96						67.86	70.07	70.44			AGRMGGEAPELALDPVPQDASTKK	35	58		68.92	70.46	71.8		68.39	70.09	69.27		68.19	71.28	69.96						67.86	70.07	70.44
	ALDPVPQDA	46	54		63.09	66.67	67.81		61.35	66.2	65.17		61.79	67.38	65.07		63.75	70.74	70.71		61.79	67.35	66.81			ALDPVPQDA	46	54		63.09	66.67	67.81		61.35	66.2	65.17		61.79	67.38	65.07		63.75	70.74	70.71		61.79	67.35	66.81
	ALDPVPQDASTK	46	57		66.72	69.28	70.53		65.29	68.79	67.81		66.04	70.06	68.37		68.53	72.39	73.87		66.55	69.7	70.06			ALDPVPQDASTK	46	57		66.72	69.28	70.53		65.29	68.79	67.81		66.04	70.06	68.37		68.53	72.39	73.87		66.55	69.7	70.06
	ALDPVPQDASTKK	46	58		65.19	67.2	68.94		63.96	67	66.58		64.53	68.54	66.9		66.33	70.51	71.61		64.49	67.76	68.01			ALDPVPQDASTKK	46	58		65.19	67.2	68.94		63.96	67	66.58		64.53	68.54	66.9		66.33	70.51	71.61		64.49	67.76	68.01
	ALDPVPQDASTKKL	46	59		62.79	66.76	68.55		61.69	66.73	66.3		61.98	68.51	66.25		62.09	70.61	70.81		61.66	67.63	67.34			ALDPVPQDASTKKL	46	59		62.79	66.76	68.55		61.69	66.73	66.3		61.98	68.51	66.25		62.09	70.61	70.81		61.66	67.63	67.34
	DPVPQDASTKK	48	58		76.17	78.42	80.47		74.39	77.89	77.22		74.85	78.96	77.51		79.11	82.41	82.42		74.42	78.32	78.72			DPVPQDASTKK	48	58		76.17	78.42	80.47		74.39	77.89	77.22		74.85	78.96	77.51		79.11	82.41	82.42		74.42	78.32	78.72
	ALDPVPQDASTKKLSE	46	61		57.17	65.17	71.63		56.38	65.55	70.34		56.72	67.38	70.56		56.13	68.67	75.78		56.3	66.21	71.13			ALDPVPQDASTKKLSE	46	61		57.17	65.17	71.63		56.38	65.55	70.34		56.72	67.38	70.56		56.13	68.67	75.78		56.3	66.21	71.13
	DPVPQDASTKKL	48	59		71.66	76.01	77.23		70.38	75.82	75.44		70.6	76.86	75.13		73.14	74.99	80.56		70.17	76.63	76.54			DPVPQDASTKKL	48	59		71.66	76.01	77.23		70.38	75.82	75.44		70.6	76.86	75.13		73.14	74.99	80.56		70.17	76.63	76.54
	PVPQDASTKK	49	58		82.95	84.99	87.93		81.67	85.17	84.18		82.1	86.44	85.39						82.69	86.1	86.6			PVPQDASTKK	49	58		82.95	84.99	87.93		81.67	85.17	84.18		82.1	86.44	85.39						82.69	86.1	86.6
	ALDPVPQDASTKKLSEC	46	62		50.77	59.86	69.68		49.69	60.49	68.29		50.13	62.54	68.58		47.44	63.33	71.01		49.93	60.94	69.15			ALDPVPQDASTKKLSEC	46	62		50.77	59.86	69.68		49.69	60.49	68.29		50.13	62.54	68.58		47.44	63.33	71.01		49.93	60.94	69.15
	PVPQDASTKKL	49	59		76.87	81.31	83.67		75.2	80.75	80.92		75.48	83.03	81.07						75.53	82.35	81.94			PVPQDASTKKL	49	59		76.87	81.31	83.67		75.2	80.75	80.92		75.48	83.03	81.07						75.53	82.35	81.94
	PQDASTKK	51	58		84.74	87.45	91.06		84.98	89.37	88.63		84.86	90.34	86.48						84.69	88.35	91.73			PQDASTKK	51	58		84.74	87.45	91.06		84.98	89.37	88.63		84.86	90.34	86.48						84.69	88.35	91.73
	CLKRIGDEL	62	70		3.22	5.02	12.56		1.69	6.12	12.78		3.94	4.97	11.62		1.73	0	0		3.01	4.62	10.63			CLKRIGDEL	62	70		3.22	5.02	12.56		1.69	6.12	12.78		3.94	4.97	11.62		1.73	0	0		3.01	4.62	10.63
	LKRIGDEL	63	70		5.03	4.12	9.24		5.01	6.83	10.02		3.62	4.62	8.87		3.99	9.25	27.92		2.87	3.96	8.59			LKRIGDEL	63	70		5.03	4.12	9.24		5.01	6.83	10.02		3.62	4.62	8.87		3.99	9.25	27.92		2.87	3.96	8.59
	KRIGDEL	64	70		2.57	2.57	3.66		3.23	3.45	5		4.51	4.08	6.17		4.51	11.15	28.79		3.33	3.11	3.41			KRIGDEL	64	70		2.57	2.57	3.66		3.23	3.45	5		4.51	4.08	6.17		4.51	11.15	28.79		3.33	3.11	3.41
	DSNMELQRM	71	79		24.82	28.04	48.74		23.47	26.4	42.39		23.38	26.49	43.5		41.78	57.86	65.06		24.74	33.27	58.42			DSNMELQRM	71	79		24.82	28.04	48.74		23.47	26.4	42.39		23.38	26.49	43.5		41.78	57.86	65.06		24.74	33.27	58.42
	IAAVDTDSPRE	80	90		56.33	70.51	78.69		50.53	67.62	74.18		52.07	68.28	74.71						59.22	73.78	76.74			IAAVDTDSPRE	80	90		56.33	70.51	78.69		50.53	67.62	74.18		52.07	68.28	74.71						59.22	73.78	76.74
	IAAVDTDSPREV	80	91		43.82	56.55	69.71										52.02	62.42	69.2							IAAVDTDSPREV	80	91		43.82	56.55	69.71										52.02	62.42	69.2
	IAAVDTDSPREVF	80	92		37.28	48.32	60.14		33.5	47.17	58.65		33.61	47.17	56.91		43.66	53.88	60.71		41.59	56.75	67.99			IAAVDTDSPREVF	80	92		37.28	48.32	60.14		33.5	47.17	58.65		33.61	47.17	56.91		43.66	53.88	60.71		41.59	56.75	67.99
	AVDTDSPREV	82	91		49.13	57.49	66.94		45.95	57.54	64.76		47.09	57.98	65.06		48.99	59.08	64.92		53.13	62.82	68.54			AVDTDSPREV	82	91		49.13	57.49	66.94		45.95	57.54	64.76		47.09	57.98	65.06		48.99	59.08	64.92		53.13	62.82	68.54
	AVDTDSPREVF	82	92		40.18	47.62	56.47		37.24	47.08	54.93		38.67	47.86	54.87		41.51	49.74	57.3		43.33	53.56	64.49			AVDTDSPREVF	82	92		40.18	47.62	56.47		37.24	47.08	54.93		38.67	47.86	54.87		41.51	49.74	57.3		43.33	53.56	64.49
	DTDSPREVF	84	92		31.83	40.91	51.32		29.25	40.74	51.14		31.05	41.21	50.51						36.37	49.89	61.88			DTDSPREVF	84	92		31.83	40.91	51.32		29.25	40.74	51.14		31.05	41.21	50.51						36.37	49.89	61.88
	TDSPREV	85	91		40.85	52.77	66.75		38.32	54.09	65.85		39.72	54.32	65.21		42.38	54.77	64.12		47.92	61.05	69.82			TDSPREV	85	91		40.85	52.77	66.75		38.32	54.09	65.85		39.72	54.32	65.21		42.38	54.77	64.12		47.92	61.05	69.82
	TDSPREVF	85	92		28.14	37.8	50.15		26.22	39.32	50.77		27.63	39.7	49.73		28.99	41	48.98		33.84	48.3	63.75			TDSPREVF	85	92		28.14	37.8	50.15		26.22	39.32	50.77		27.63	39.7	49.73		28.99	41	48.98		33.84	48.3	63.75
	FFRVAAD	92	98		2.79	4.48	12.68		2.59	4.18	15.6		2.95	5.35	13.49		1.39	3.06	10.04		4.89	16.77	50.76			FFRVAAD	92	98		2.79	4.48	12.68		2.59	4.18	15.6		2.95	5.35	13.49		1.39	3.06	10.04		4.89	16.77	50.76
	FRVAADM	93	99		2	1.55	4.9		1.61	3.74	14.64		2.77	2.83	8.72						3.33	15.11	59.81			FRVAADM	93	99		2	1.55	4.9		1.61	3.74	14.64		2.77	2.83	8.72						3.33	15.11	59.81
	MFSDGNF	99	105		49.99	52.33	53.91		47.65	50.94	49.83		48.09	51.99	50.83		47.3	52.87	52.13		49.03	51.95	51.33			MFSDGNF	99	105		49.99	52.33	53.91		47.65	50.94	49.83		48.09	51.99	50.83		47.3	52.87	52.13		49.03	51.95	51.33
	NWGRVVA	106	112		7.24	13.85	15.78		6.01	12.2	14.66		6.85	12.64	14.53		6.56	10.2	12.29		7.3	12.5	11.69			NWGRVVA	106	112		7.24	13.85	15.78		6.01	12.2	14.66		6.85	12.64	14.53		6.56	10.2	12.29		7.3	12.5	11.69
	NWGRVVAL	106	113		5.36	9.86	10.93						5.3	10.34	12.67		3.48	6.13	10.57		4.05	8.42	8.5			NWGRVVAL	106	113		5.36	9.86	10.93						5.3	10.34	12.67		3.48	6.13	10.57		4.05	8.42	8.5
	CTKVPEL	126	132		45.08	58.86	61.67		45.29	57.48	58.85		48.99	58.98	59.78		37.46	55.09	64.33		43.61	58.87	58.17			CTKVPEL	126	132		45.08	58.86	61.67		45.29	57.48	58.85		48.99	58.98	59.78		37.46	55.09	64.33		43.61	58.87	58.17
	CTKVPELIR	126	134		43.17	61.92	67.81		45.3	64.91	66.13		44.32	63.11	66.9		35.79	57.96	70.88		42.68	63.26	65.96			CTKVPELIR	126	134		43.17	61.92	67.81		45.3	64.91	66.13		44.32	63.11	66.9		35.79	57.96	70.88		42.68	63.26	65.96
	TKVPELIR	127	134		46.02	66.17	72.59		48.56	67.96	68.87		45.93	66.95	69.4						45.44	66.95	70.43			TKVPELIR	127	134		46.02	66.17	72.59		48.56	67.96	68.87		45.93	66.95	69.4						45.44	66.95	70.43
	KVPELIR	128	134		50.3	71.52	79.16		52.36	74.02	75.17		50.05	72.94	76.24						49.81	73.51	76.26			KVPELIR	128	134		50.3	71.52	79.16		52.36	74.02	75.17		50.05	72.94	76.24						49.81	73.51	76.26
	IRTIMGWTL	133	141		10.78	9.95	15.71		13.39	26.89	57.61		13.78	28.27	61.56		11.28	12.12	11.8		10.84	19.93	50.99			IRTIMGWTL	133	141		10.78	9.95	15.71		13.39	26.89	57.61		13.78	28.27	61.56		11.28	12.12	11.8		10.84	19.93	50.99
	IRTIMGWTLD	133	142		10.5	11.06	16.83		14.21	28.94	67.41		14.82	32.54	69.5						12.18	22.93	65.24			IRTIMGWTLD	133	142		10.5	11.06	16.83		14.21	28.94	67.41		14.82	32.54	69.5						12.18	22.93	65.24
	TIMGWTL	135	141		1.39	0.51	4.83		2.94	13.05	36.77		3.69	14.11	40.78		0.57	0.49	3.01		1.18	6.22	27.11			TIMGWTL	135	141		1.39	0.51	4.83		2.94	13.05	36.77		3.69	14.11	40.78		0.57	0.49	3.01		1.18	6.22	27.11
	DFLRERL	142	148		3.95	6.47	17.01		6.18	14.63	31.31		7.6	17.76	36.84		2.3	3.91	11.7		4.48	10.45	26.65			DFLRERL	142	148		3.95	6.47	17.01		6.18	14.63	31.31		7.6	17.76	36.84		2.3	3.91	11.7		4.48	10.45	26.65
	RLLGWIQ	147	153		14.09	15.05	24.72		13.3	16.18	24.47		15	18.03	35.48		16.77	17.62	21.97		12.62	15.07	24.39			RLLGWIQ	147	153		14.09	15.05	24.72		13.3	16.18	24.47		15	18.03	35.48		16.77	17.62	21.97		12.62	15.07	24.39
	LGWIQDQGGWDGL	149	161		11.29	23.27	32.32		11.7	25.46	34.09		12.39	25.09	41.85						8.02	20.4	32.48			LGWIQDQGGWDGL	149	161		11.29	23.27	32.32		11.7	25.46	34.09		12.39	25.09	41.85						8.02	20.4	32.48
	GWIQDQGGWDGL	150	161		10.83	22.79	28.94		11.71	24.42	30.55		12.87	25.96	40.21						7.63	20.51	26.44			GWIQDQGGWDGL	150	161		10.83	22.79	28.94		11.71	24.42	30.55		12.87	25.96	40.21						7.63	20.51	26.44
	DQGGWDGL	154	161		15.6	31.06	37.24		15.23	31.47	35.54		16.44	32.93	40.82		8.18	22.51	32.99		11	26.99	33.55			DQGGWDGL	154	161		15.6	31.06	37.24		15.23	31.47	35.54		16.44	32.93	40.82		8.18	22.51	32.99		11	26.99	33.55
	DQGGWDGLL	154	162		13.16	27.65	33.34		13.26	28.46	32.32		14.5	29.53	39.23		6.6	19.22	26.9		9.89	23.96	30.34			DQGGWDGLL	154	162		13.16	27.65	33.34		13.26	28.46	32.32		14.5	29.53	39.23		6.6	19.22	26.9		9.89	23.96	30.34
	SYFGTPTWQT	163	172		52.95	57.13	65.01		50.78	56.25	62.29		50.16	56.56	61.74		65.49	66.52	67.62		55.57	61.79	63.58			SYFGTPTWQT	163	172		52.95	57.13	65.01		50.78	56.25	62.29		50.16	56.56	61.74		65.49	66.52	67.62		55.57	61.79	63.58
	SYFGTPTWQTVT	163	174		53.84	63.27	71.9		51.06	63.66	69.03		50.44	63.06	68.34		69.68	71.06	71.61		61.52	68.14	70.07			SYFGTPTWQTVT	163	174		53.84	63.27	71.9		51.06	63.66	69.03		50.44	63.06	68.34		69.68	71.06	71.61		61.52	68.14	70.07
	FGTPTWQT	165	172		57.59	58.68	59.83		56.3	57.68	57.48		55.6	57.9	57.58		54.37	57.38	58.41		56.55	57.75	58.53			FGTPTWQT	165	172		57.59	58.68	59.83		56.3	57.68	57.48		55.6	57.9	57.58		54.37	57.38	58.41		56.55	57.75	58.53
	SYFGTPTWQTVTIF	163	176		50.51	65.86	76.9		48.09	66.19	76.05		48.27	66.29	76.15						66.18	75.25	77.42			SYFGTPTWQTVTIF	163	176		50.51	65.86	76.9		48.09	66.19	76.05		48.27	66.29	76.15						66.18	75.25	77.42
	FGTPTWQTVT	165	174		54.48	62.36	65.37		52.89	63.21	63.65		52.43	62.33	63.26		63.94	65.09	65.78		61.63	63.95	63.62			FGTPTWQTVT	165	174		54.48	62.36	65.37		52.89	63.21	63.65		52.43	62.33	63.26		63.94	65.09	65.78		61.63	63.95	63.62
	FGTPTWQTVTIF	165	176		51.34	65.42	73.28		48.89	64.72	71.62		48.86	64.18	71.39		50.51	66.08	71.9		63.75	70.49	72.1			FGTPTWQTVTIF	165	176		51.34	65.42	73.28		48.89	64.72	71.62		48.86	64.18	71.39		50.51	66.08	71.9		63.75	70.49	72.1
	IFVAGVL	175	181		7.62	15.73	51.42		1.62	14.37	45.92		1.77	11.2	36.17						25.53	48.7	58.17			IFVAGVL	175	181		7.62	15.73	51.42		1.62	14.37	45.92		1.77	11.2	36.17						25.53	48.7	58.17
	TASLTIWKK	182	190		40.55	54.35	68.1		35.67	53.97	65.71		38.92	52.3	62.23		49.25	59.19	62.64		46.34	65.64	66.79			TASLTIWKK	182	190		40.55	54.35	68.1		35.67	53.97	65.71		38.92	52.3	62.23		49.25	59.19	62.64		46.34	65.64	66.79
	SLTIWKK	184	190		52.18	68.51	83.68		47.17	68.74	82.05		50.79	67.19	77.38		62.56	74.88	81.11		59.1	81.31	82.93			SLTIWKK	184	190		52.18	68.51	83.68		47.17	68.74	82.05		50.79	67.19	77.38		62.56	74.88	81.11		59.1	81.31	82.93

## Sheet: Deuterium Incorporation plots
	BAX L113A and BAX WT																			BAX F114A and BAX WT																			BAX Y115A and BAX WT

## Sheet: Fig. 4 and Suppl. Fig. 5
						Difference in Deuterium Uptake (Da)
						BAX L113A - BAX WT				BAX F114A - BAX WT				BAX Y115A - BAX WT				BAX F116A - BAX WT
						Time in D2O (Min)				Time in D2O (Min)				Time in D2O (Min)				Time in D2O (Min)
	Sequence	Start	End	Range		0.167	1	10		0.167	1	10		0.167	1	10		0.167	1	10
	MDGSGEQPRGGGPTSSEQIM	1	20	1-20		-0.1811	0.0467	-0.2876		-0.0404	0.2237	-0.2622		-0.0133	0.3984	0.2639		-0.1896	0.0592	-0.1531
	MDGSGEQPRGGGPTSSEQIMK	1	21	1-21		-0.2142	-0.0233	-0.3812		-0.0468	0.4052	-0.2546		0.1042	0.3424	0.2317		-0.2128	0.0115	-0.2631
	MDGSGEQPRGGGPTSSEQIMKT	1	22	1-22		-0.1317	0.0675	-0.2		0.0919	0.613	-0.0547		-0.1377	0.3167	0.5669		-0.1818	0.0554	-0.0829
	MDGSGEQPRGGGPTSSEQIMKTGALL	1	26	1-26		-0.2461	0.1127	-0.2367		-0.106	0.6979	0.4478						-0.3007	0.1938	-0.166
	IMKTGALL	19	26	19-26		0.0878	0.0948	0.1237		0.2489	0.5007	0.859		-0.0393	-0.0221	0.0077		0.0264	0.067	0.0524
	LLQGFIQ	26	32	26-32		0.0842	0.2313	0.5178		0.125	0.2616	0.7473						0.0038	0.0938	0.1408
	LLQGFIQDR	26	34	26-34		0.3963	0.2429	0.419		0.156	0.267	0.6362						0.0078	0.0417	0.1033
	LQGFIQD	27	33	27-33		0.2423	0.2613	0.432		0.14	0.2329	0.6254		-0.1963	-0.2343	-0.2203		0.0305	0.0717	0.1696
	LQGFIQDR	27	34	27-34		0.136	0.0225	0.1673		0.1711	0.2625	0.4931		-0.281	-0.447	-0.1647		0.0505	0.0476	0.0481
	LQGFIQDRAGRMGGEAPEL	27	45	27-45		0.4849	0.2959	0.2798		0.1158	0.2338	0.1422						0.0186	0.1569	-0.015
	IQDRAGRMGGEAPEL	31	45	31-45		0.2402	0.0093	-0.2719		0.0912	0.1456	-0.2706		-0.2128	-0.2334	0.2084		0.0415	0.0573	-0.1722
	DRAGRMGGEAPEL	33	45	33-45		0.0364	0.0268	-0.3044		0.0803	0.1719	-0.2228		-0.0525	0.0779	0.157		-0.08	0.0451	-0.1966
	RAGRMGGEAPEL	34	45	34-45		-0.0662	-0.0195	-0.19		-0.0983	0.087	-0.1946		0.1914	0.3073	0.3508		-0.0989	0.0077	-0.1192
	AGRMGGEAPEL	35	45	35-45		-0.1436	-0.0368	-0.2794		-0.1065	0.0487	-0.2085		0.1032	0.2333	0.1553		-0.0668	0.0802	-0.0894
	DRAGRMGGEAPELALDPVPQDASTKK	33	58	33-58		-0.0829	-0.0906	-0.4711		-0.0518	0.1883	-0.4179						-0.1868	0.0369	-0.3033
	DRAGRMGGEAPELALDPVPQDASTKKL	33	59	33-59		-0.254	-0.0141	-0.544		-0.3912	0.1363	-0.5106						-0.3239	0.0468	-0.3333
	AGRMGGEAPELALDPVPQDASTKK	35	58	35-58		-0.1052	-0.075	-0.5064		-0.1454	0.1631	-0.3678						-0.2112	-0.0785	-0.271
	ALDPVPQDA	46	54	46-54		-0.1046	-0.0279	-0.1585		-0.0778	0.0427	-0.1643		0.0397	0.2443	0.1739		-0.0777	0.0411	-0.0602
	ALDPVPQDASTK	46	57	46-57		-0.1286	-0.0438	-0.2449		-0.0609	0.0706	-0.1946		0.1634	0.2797	0.301		-0.0148	0.0378	-0.0424
	ALDPVPQDASTKK	46	58	46-58		-0.1227	-0.0195	-0.2363		-0.0657	0.1338	-0.2047		0.1141	0.3315	0.2668		-0.0694	0.0565	-0.0934
	ALDPVPQDASTKKL	46	59	46-59		-0.1206	-0.0032	-0.2477		-0.089	0.1922	-0.2537		-0.0763	0.423	0.2483		-0.1244	0.0957	-0.133
	DPVPQDASTKK	48	58	48-58		-0.1423	-0.0423	-0.2594		-0.1056	0.0434	-0.2369		0.2356	0.3196	0.1558		-0.1395	-0.0075	-0.1398
	ALDPVPQDASTKKLSE	46	61	46-61		-0.1033	0.0502	-0.1676		-0.0582	0.2871	-0.1387		-0.135	0.4546	0.5401		-0.1137	0.1352	-0.065
	DPVPQDASTKKL	48	59	48-59		-0.1151	-0.0176	-0.1617		-0.0953	0.0758	-0.1897		0.1338	-0.0916	0.2991		-0.1335	0.0559	-0.0627
	PVPQDASTKK	49	58	49-58		-0.0892	0.0125	-0.263		-0.0592	0.1013	-0.1779						-0.018	0.0773	-0.0931
	ALDPVPQDASTKKLSEC	46	62	46-62		-0.1509	0.0884	-0.1951		-0.0891	0.3748	-0.1536		-0.466	0.486	0.1855		-0.1172	0.1519	-0.074
	PVPQDASTKKL	49	59	49-59		-0.134	-0.045	-0.22		-0.1117	0.1369	-0.2078						-0.1072	0.0826	-0.1381
	PQDASTKK	51	58	51-58		0.0139	0.1153	-0.1455		0.0068	0.1735	-0.2749						-0.0034	0.0539	0.04
	CLKRIGDEL	62	70	62-70		-0.1218	0.0883	0.0175		0.0579	-0.0043	-0.0751						-0.0168	-0.0322	-0.1546
	LKRIGDEL	63	70	63-70		-0.0019	0.19	0.0545		-0.0989	0.0347	-0.0264		-0.0728	0.3594	1.3071		-0.1512	-0.0112	-0.046
	KRIGDEL	64	70	64-70		0.0394	0.0527	0.0801		0.1162	0.0905	0.1505		0.1166	0.515	1.5078		0.0458	0.0322	-0.0152
	DSNMELQRM	71	79	71-79		-0.1082	-0.1311	-0.5078		-0.115	-0.1239	-0.4189		1.3571	2.3858	1.3061		-0.0064	0.4181	0.7747
	IAAVDTDSPRE	80	90	80-90		-0.5217	-0.2605	-0.4062		-0.3837	-0.2006	-0.3581						0.2604	0.2941	-0.1756
	IAAVDTDSPREV	80	91	80-91										0.8207	0.5863	-0.0509
	IAAVDTDSPREVF	80	92	80-92		-0.4166	-0.1257	-0.1647		-0.4042	-0.1257	-0.3563		0.7013	0.6125	0.0619		0.4737	0.9278	0.8631
	AVDTDSPREV	82	91	82-91		-0.254	0.0036	-0.1748		-0.1629	0.0386	-0.1504		-0.0112	0.1266	-0.1617		0.3202	0.4263	0.1278
	AVDTDSPREVF	82	92	82-92		-0.2645	-0.0481	-0.1393		-0.1355	0.0217	-0.1448		0.1204	0.191	0.0746		0.2834	0.535	0.7211
	DTDSPREVF	84	92	84-92		-0.1811	-0.0119	-0.0126		-0.0547	0.0206	-0.0571						0.3174	0.6282	0.7388
	TDSPREV	85	91	85-91		-0.1265	0.066	-0.0448		-0.0565	0.0774	-0.0767		0.0766	0.1	-0.1314		0.3538	0.4141	0.1535
	TDSPREVF	85	92	85-92		-0.1152	0.0915	0.0374		-0.0306	0.1144	-0.0253		0.0511	0.1922	-0.0699		0.3419	0.6304	0.8162
	FFRVAAD	92	98	92-98		-0.012	-0.018	0.1755		0.0095	0.0522	0.0489		-0.0838	-0.0849	-0.1583		0.1263	0.7375	2.2849
	FRVAADM	93	99	93-99		-0.0235	0.1316	0.5846		0.0466	0.077	0.2291						0.0797	0.8136	3.2948
	MFSDGNF	99	105	99-105		-0.1404	-0.0837	-0.245		-0.1141	-0.0206	-0.1849		-0.1615	0.0321	-0.1069		-0.0578	-0.0228	-0.1548
	NWGRVVA	106	112	106-112		-0.074	-0.0987	-0.0673		-0.0236	-0.0723	-0.0749		-0.041	-0.2188	-0.2098		0.0033	-0.0806	-0.2458
	NWGRVVAL	106	113	106-113						-0.0038	0.034	0.1217		-0.1313	-0.2607	-0.0251		-0.0915	-0.1006	-0.1701
	CTKVPEL	126	132	126-132		0.011	-0.069	-0.141		0.1956	0.006	-0.0944		-0.3807	-0.1881	0.1331		-0.0732	0.0005	-0.1753
	CTKVPELIR	126	134	126-134		0.1491	0.2096	-0.1173		0.0803	0.083	-0.0634		-0.5169	-0.2774	0.2151		-0.0345	0.0938	-0.1291
	TKVPELIR	127	134	127-134		0.1518	0.1075	-0.2235		-0.0055	0.0468	-0.1914						-0.0353	0.0471	-0.1294
	KVPELIR	128	134	128-134		0.1031	0.1252	-0.1999		-0.0125	0.0708	-0.1461						-0.0244	0.0995	-0.1449
	IRTIMGWTL	133	141	133-141		0.2095	1.3547	3.3518		0.24	1.4654	3.668		0.0406	0.173	-0.3127		0.0056	0.7979	2.8224
	IRTIMGWTLD	133	142	133-142		0.3343	1.6092	4.553		0.3886	1.9335	4.7411						0.1511	1.0684	4.3574
	TIMGWTL	135	141	135-141		0.0928	0.7523	1.9162		0.138	0.8164	2.1568		-0.0493	-0.0011	-0.1093		-0.013	0.343	1.3364
	DFLRERL	142	148	142-148		0.1341	0.4897	0.8582		0.219	0.677	1.1899		-0.0992	-0.1536	-0.3186		0.0319	0.2385	0.5789
	RLLGWIQ	147	153	147-153		-0.0479	0.0676	-0.0149		0.0543	0.1786	0.6455		0.1604	0.154	-0.1651		-0.0886	0.0013	-0.0199
	LGWIQDQGGWDGL	149	161	149-161		0.049	0.2628	0.2123		0.1311	0.2179	1.1435						-0.3935	-0.3452	0.0197
	GWIQDQGGWDGL	150	161	150-161		0.0975	0.1795	0.178		0.2249	0.3488	1.2401						-0.3513	-0.2515	-0.2744
	DQGGWDGL	154	161	154-161		-0.0263	0.029	-0.1187		0.0582	0.1308	0.2511		-0.5197	-0.5981	-0.2972		-0.3226	-0.2849	-0.2578
	DQGGWDGLL	154	162	154-162		0.008	0.065	-0.082		0.1071	0.1503	0.4709		-0.5254	-0.6742	-0.5154		-0.2622	-0.2951	-0.2404
	SYFGTPTWQT	163	172	163-172		-0.1738	-0.0705	-0.2177		-0.2237	-0.0461	-0.262		1.0028	0.7511	0.2083		0.2097	0.3726	-0.1144
	SYFGTPTWQTVT	163	174	163-174		-0.2786	0.0392	-0.2864		-0.3399	-0.0205	-0.3551		1.5841	0.7797	-0.0282		0.7675	0.4871	-0.1829
	FGTPTWQT	165	172	165-172		-0.0773	-0.0603	-0.1412		-0.119	-0.0471	-0.1349		-0.193	-0.0782	-0.0854		-0.0619	-0.0559	-0.0779
	SYFGTPTWQTVTIF	163	176	163-176		-0.291	0.0388	-0.1011		-0.2686	0.0506	-0.0889						1.8803	1.1258	0.0629
	FGTPTWQTVT	165	174	165-174		-0.1275	0.0681	-0.138		-0.1643	-0.0021	-0.1687		0.7567	0.2185	0.0329		0.5716	0.1273	-0.1398
	FGTPTWQTVTIF	165	176	165-176		-0.2453	-0.07	-0.1653		-0.2479	-0.1239	-0.189		-0.0837	0.0654	-0.1371		1.2403	0.507	-0.1176
	IFVAGVL	175	181	175-181		-0.3604	-0.0812	-0.33		-0.351	-0.2715	-0.9148						1.0742	1.9782	0.4054
	TASLTIWKK	182	190	182-190		-0.3901	-0.0304	-0.1915		-0.1302	-0.1644	-0.4693		0.6958	0.3869	-0.4372		0.4635	0.9034	-0.1051
	SLTIWKK	184	190	184-190		-0.3006	0.0142	-0.0982		-0.0835	-0.0789	-0.3783		0.6229	0.3825	-0.1547		0.415	0.7681	-0.0454
						Figure 4a				Figure 4b				Figure 4c				Figure 4d
														Supplementary Figure 5a				Supplementary Figure 5b

## Sheet: Figure 5
									Difference in Deuterium Uptake (Da)
		Construct numbering			BAX numbering				BAX a2-a5 L113A/F114A/Y115A/F116A - BAX a2-a5 WT				BAX a2-a5 F116A - BAX a2-a5 WT
	Sequence	Start	End		Start	End	Range		0.167	1	10		0.167	1	10
	SGLVPRG	12	18
	GLVPRGSHMSKGEEL	13	27										0.0026	0.2348	-0.0199
	LVPRGSHMSKGEEL	14	27										0.0199	0.2634	-0.149
	VPRGSHMSKGEEL	15	27										0.0862	0.2631	-0.0372
	SHMSKGEELFTGVVPIL	19	35
	LFTGVVPIL	27	35						0.0604	0.0038	-0.0021		0.0533	0.0297	-0.0204
	FTGVVPIL	28	35						0.0481	-0.0156	0.0251		-0.0702	-0.0895	-0.0762
	VELDGDVNGHK	36	46						0.0983	0.0238	0.1235		0.2147	0.1583	0.1645
	VELDGDVNGHKF	36	47						0.0801	-0.0515	0.0172		0.2264	0.1424	0.1549
	ELDGDVNGHK	37	46						0.0483	0.0013	0.0979		0.116	0.0983	0.1283
	LDGDVNGHKF	38	47						0.0918	0.0095	0.1308		0.0845	0.068	0.1401
	DGDVNGHKF	39	47						0.1565	0.0422	0.0895		0.1948	0.0702	0.14
	DGDVNGHKFSVSGEGEGDATYGKLTLK	39	65						-0.3407		-0.3829		0.0253	0.3015	-0.1876
	FSVSGEGEGDATYGK	47	61						-0.2114	0.1547	0.0476		-0.0444	0.2088	0.1847
	FSVSGEGEGDATYGKL	47	62						-0.2717	-0.0859	0.2837		-0.0718	0.0777	0.3163
	FSVSGEGEGDATYGKLTLK	47	65						-0.2518	-0.1154	0.1728		-0.0616	0.1458	0.3323
	FICTTGKL	66	73						0.0776	0.0494	0.0017		0.0845	0.0456	0.022
	FICTTGKLPVPWPTL	66	80						0.1088	0.0241	-0.0126		-0.0831	-0.1226	-0.2127
	ICTTGKLPVPWPTL	67	80						0.172	0.0885	0.0364		0.3344	0.3964	0.2226
	TTGKLPVPWPTL	69	80						0.0553	-0.0006	0.0004		-0.0091	-0.1166	-0.0456
	TGKLPVPWPTL	70	80						0.0666	0.0384	0.0495		0.064	0.0418	0.043
	PVPWPTL	74	80						0.0518	0.0148	0.0713		0.0386	0.0201	0.0397
	FSRYPDH	91	97						0.0314	0.0255	0.0266		0.0857	0.0073	-0.032
	FSRYPDHMKQHDF	91	103						0.1071	0.2595	-0.0518		0.0915	0.1857	-0.1049
	SRYPDHMKQHDF	92	103						0.0304	-0.0039	-0.0791		0.1281	-0.0521	-0.1075
	PDHMKQHDF	95	103						0.0317	-0.0496	-0.1244		-0.0131	-0.0677	-0.0461
	FKSAMPEG	104	111						0.0589	0.0096	0.0345		0.0187	-0.0064	-0.0347
	FKSAMPEGY	104	112						0.0797	0.0569	0.071		0.0614	0.0561	0.0119
	FKSAMPEGYVQ	104	114						0.0886	-0.0222	-0.0055		0.0745	-0.0205	-0.052
	FKSAMPEGYVQE	104	115						0.086	-0.0286	0.0598		0.0695	-0.0472	0.0118
	DFFKSAMPEGYVQERTIF	102	119						0.0361	-0.0527	-0.0398		0.0777	-0.082	0.0587
	FKSAMPEGYVQERT	104	117						0.0695	0.0007	0.0481		0.0849	0.0324	0.0333
	FKSAMPEGYVQERTI	104	118						0.0908	0.0053	0.0402		0.1029	0.0045	0.0074
	KSAMPEGYVQERTI	105	118						-0.0805	0.0038	0.0224		-0.0937	-0.0875	-0.0997
	PEGYVQER	109	116						0.1349	0.0769	0.1027		0.1985	0.075	0.1514
	FKSAMPEGYVQERTIFFKD	104	122						0.0367	-0.0565	0.0203		0.1287	0.0047	0.0978
	PEGYVQERT	109	117						-0.0399	-0.0936	-0.104		-0.0139	0.0357	-0.0115
	PEGYVQERTI	109	118						0.0069	-0.0483	0.0328		0.0803	-0.0214	0.0148
	SAMPEGYVQERTIFFKD	106	122						-0.2257	-0.3625	-0.173		0.1517	-0.0004	-0.0535
	YVQERTI	112	118						-0.0018	-0.0381	0.0132		0.0023	0.0038	-0.0215
	YVQERTIF	112	119						0.0477	-0.0151	0.0531		0.0371	0.0025	0.032
	VQERTIF	113	119						-0.0026	-0.0289	0.0054		0.0053	-0.0089	0.0148
	RTIFFKD	116	122						-0.14	-0.2514	-0.053		0.1879	0.1268	0.0785
	DGNYKTR	123	129						-0.0228	-0.011	0.0269		-0.0466	-0.0425	-0.0301
	DGNYKTRA	123	130						0.0173	-0.0687	0.0135		-0.013	-0.1005	-0.0148
	DGNYKTRAEVK	123	133						0.0632	-0.006	0.0748		0.0708	0.017	0.0145
	FEGDTLVNR	134	142						0.0268	-0.0052	0.0078		0.0008	-0.0294	-0.0105
	FEGDTLVNRIE	134	144						-0.0191	-0.0703	0.0552		0.0895	0.1145	0.0987
	FEGDTLVNRIEL	134	145						0.0071	0.0652	0.0183		0.0281	-0.0101	-0.0222
	VNRIELK	140	146						0.0391	0.0299	0.0241		-0.0109	-0.0206	-0.0523
	VNRIELKGID	140	149						0.0633	0.006	0.0669		0.1125	0.0387	0.0924
	NRIELKGID	141	149						-0.0012	0.0215	0.0555		-0.0325	-0.1644	-0.0019
	IELKGID	143	149						0.0401	0.0249	0.0508		-0.0178	-0.0428	-0.0493
	FKEDGNIL	150	157						0.0681	0.034	0.0776		-0.0039	0.0058	0.0104
	FKEDGNILGHK	150	160						0.0523	0.051	0.0651		0.0172	-0.0032	-0.0016
	FKEDGNILGHKL	150	161						0.0764	0.0129	0.0288		-0.06	-0.1196	-0.1178
	FKEDGNILGHKLE	150	162						0.1812	0.123	0.1596		0.0743	-0.0218	0.0022
	KEDGNILGHKL	151	161						-0.0786	-0.0021	-0.021		0.0045	-0.0236	-0.0512
	FKEDGNILGHKLEY	150	163						0.0871	0.0054	0.016		0.0396	-0.0537	-0.0688
	EDGNILGHKL	152	161						0.0478	0.0606	0.0207		-0.0129	0.002	0.0039
	FKEDGNILGHKLEYNY	150	165						0.0017	0.0996	-0.0434		0.0292	-0.0206	-0.0972
	GNILGHKL	154	161						0.0518	0.176	-0.1215		0.111	0.0807	-0.0827
	FKEDGNILGHKLEYNYNSHNVY	150	171						-0.0656	0.0335	-0.0534		-0.0665	0.0257	-0.097
	FKEDGNILGHKLEYNYNSHNVYIM	150	173						-0.1449		-0.0461		-0.0822	-0.213	-0.1029
	GHKLEYNY	158	165						-0.0016	-0.0375	-0.0162		0.031	-0.0099	0.0484
	EYNYNSHNVY	162	171						0.0806	0.0327	-0.0088		0.0335	-0.0253	-0.0399
	YNYNSHNVY	163	171						0.0649	-0.0118	-0.0827		0.0563	0.0186	0.0196
	EYNYNSHNVYIM	162	173						0.0814	0.0341	-0.0422		-0.0035	-0.0332	-0.0734
	NYNSHNVY	164	171						0.0934	0.0225	-0.0172		0.0313	-0.0238	-0.0498
	YNYNSHNVYIM	163	173						0.1334	-0.0898	-0.0603		0.0045	-0.2261	-0.0452
	NYNSHNVYIM	164	173						-0.0657	0.026	-0.04		-0.111	-0.0386	-0.1506
	NSHNVYIM	166	173						0.0957	0.0337	0.0489		0.0532	0.0073	0.0542
	EYNYNSHNVYIMADKQKNGIK	162	182						0.0967	0.0299	-0.1665		-0.0158	-0.1295	-0.2519
	IMADKQK	172	178						0.1662	0.1898	0.0079		0.0694	0.0461	-0.0614
	IMADKQKNGIK	172	182						0.2224	0.1382	0.0766		0.1	-0.003	-0.083
	ADKQKNGIK	174	182						0.0594	0.0688	-0.0015		0.0254	-0.0062	-0.0892
	VNFKIRH	183	189						0.0601	-0.0115	0.0563		-0.0485	0.0029	-0.0207
	VNFKIRHNIE	183	192						0.14	0.0699	0.0823		-0.1323	-0.0782	-0.0464
	NFKIRHNIE	184	192						0.166	0.0705	0.1113		-0.0347	0.0039	0.0727
	FKIRHNIE	185	192						0.1851	0.0381	-0.0141		-0.0195	-0.0442	-0.1517
	DGSVQLA	193	199						-0.0229	-0.0707	-0.0458		-0.0002	-0.027	0.0163
	DGSVQLADH	193	201						0.0341	0.0023	-0.036		0.0209	-0.0592	-0.1089
	YQQNTPIGDGPVL	202	214						0.1151	0.0891	0.0462		0.0477	0.0415	-0.0766
	DGSVQLADHYQQNTPIGDGPVLLPDNHYLSTQSAL	193	227						0.0251	0.2366	-0.1603		-0.0555	0.1643	-0.2885
	HYQQNTPIGDGPVLLPDNHY	201	220						0.116	0.0197	-0.0652		0.0421		0.1933
	YQQNTPIGDGPVLLPDNHYLST	202	223						0.0073	0.0267	0.0146		-0.0541	-0.0083	-0.0015
	YQQNTPIGDGPVLLPDNHYLSTQ	202	224						-0.1092	-0.0823	-0.1397		-0.093	-0.1609	-0.2086
	YQQNTPIGDGPVLLPDNHYLSTQSA	202	226						0.0071	-0.0546	-0.1432		0.0783	-0.0055	-0.0539
	YQQNTPIGDGPVLLPDNHYLSTQSAL	202	227						-0.097	-0.0777	0.0189		-0.0223		-0.0047
	DGPVLLPDNHYL	210	221						-0.0758	-0.1629	-0.1538		-0.0585	-0.0705	-0.0864
	DGSVQLADHYQQNTPIGDGPVLLPDNHYLSTQSALSKDPNEKRDHMVL	193	240						-0.0679		-0.1505		-0.134		-0.4001
	DGPVLLPDNHYLSTQ	210	224						-0.0318	-0.0963	-0.0822		-0.0668	-0.1391	0.1195
	LPDNHYL	215	221						0.0387	-0.026	-0.0352		0.0032	-0.0415	-0.0558
	LPDNHYLST	215	223						-0.041	0.0007	-0.0498		-0.0526	-0.0585	-0.045
	LPDNHYLSTQ	215	224						0.024	-0.0726	-0.0718		0.0183	-0.0107	-0.0066
	LPDNHYLSTQSA	215	226						-0.0286	-0.0309	-0.1478		-0.0561	-0.0461	-0.0686
	SALSKDPNEKRDHMVL	225	240						-0.5579	-0.4664	-0.5135		-0.5663	-0.3963	-0.5069
	LSKDPNEKRDHMVL	227	240						0.0502	-0.028	-0.0498		0.0273	0.0185	-0.0688
	SKDPNEKRDHMVL	228	240						0.0852	0.0284	0.0156		0.0103	-0.0019	-0.075
	SKDPNEKRDHMVLL	228	241						-0.4523	-0.7896	-0.2026		-0.3411	-0.7944	-0.254
	SKDPNEKRDHMVLLE	228	242						0.1138	0.161	0.0839		0.0271	-0.1536	0.1729
	FVTAAGITGSDASTKK	243	258		GFP252:BAX53	58	GFP252:BAX53-58		0.1595	0.2198	-0.1475		0.2737	0.473	0.048
	VTAAGITGSDASTKKL	244	259		GFP253:BAX54	59	GFP253:BAX54-59		-0.049	-0.195	-0.3556		0.1417	0.1643	-0.102
	FVTAAGITGSDASTKKLSESLKRIGDEL	243	270		GFP252:BAX55	70	GFP252:BAX55-70		0.4353	0.0136	0.1323		8.6782	7.7066	6.454
	VTAAGITGSDASTKKLSESLKRIGDEL	244	270		GFP253:BAX56	70	GFP253:BAX56-70		0.5968	0.4078	0.2605		8.8548	8.0951	6.5523
	AAGITGSDASTKKLSESLKRIGDEL	246	270		GFP255:BAX57	70	GFP255:BAX57-70		0.565	0.1638	0.0348		8.7352	7.7491	6.191
	VTAAGITGSDASTKKLSESLKRIGDELDSNMELQRM	244	279		GFP253:BAX58	79	GFP253:BAX58-79		0.2506	0.0312	-0.3428		11.5368	9.028	6.5935
	LSESLKR	259	265		59	65	59-65		0.1048	0.1307	0.215		3.748	3.5629	2.6095
	LKRIGDEL	263	270		63	70	63-70		0.0134	-0.0043	-0.0624		3.8755	4.0166	3.8219
	DSNMELQRM	271	279		71	79	71-79		0.1265	0.1988	-0.0952		1.4897	0.3647	-0.0935
	IAAVDTDSPREV	280	291		80	91	80-91		0.7014	0.4099	-0.2836		3.031	1.5438	0.3876
	IAAVDTDSPREVF	280	292		80	92	80-92		0.6424	0.1411	-0.1779		3.7224	2.1397	0.4973
	AVDTDSPREV	282	291		82	91	82-91		0.1153	0.1416	-0.0531		1.7694	1.3799	0.8615
	IAAVDTDSPREVFFR	280	294		80	94	80-94		0.7123	0.3025	0.2342		5.0076	3.3002	1.2531
	AVDTDSPREVF	282	292		82	92	82-92		0.3946	0.3039	-0.0031		2.3622	1.7721	0.5741
	IAAVDTDSPREVFFRVA	280	296		80	96	80-96		0.7365	0.4549	0.189
	FFRVAAD	292	298		92	98	92-98		-0.092	-0.3126	0.1235		0.2321	0.4882	0.4968
	NWGRVVAL	306	313		106	113	106-113		0.0605	-0.0467	-0.0826
	FYFASKL	314	320		114	120	114-120
	LVLKALSTK	320	328		120	128	120-128		0.5792	0.2624	0.0488
