# Supplementary material for: The conformational stability of pro-apoptotic BAX is dictated by discrete residues of the protein core
Source: Nat Commun. 2021 Aug 13;12:4932. doi: 10.1038/s41467-021-25200-7 (PMC8363748; doi:10.1038/s41467-021-25200-7)
Supplement: Supplementary file 6 — Source Data [file 41467_2021_25200_MOESM6_ESM.xlsx]

## Sheet: Fig. 1b data
Fig. 1b Normalized Closeness of BAX Interaction Network
Residue Number	Normalized Closeness
1	0
2	0.000263619
3	0.055985
4	0.0556533
5	0.124794
6	0.125219
7	0.213493
8	0.212928
9	0.211244
10	0.329808
11	0.324426
12	0.4888
13	0.478859
14	0.509324
15	0.51873
16	0.54058
17	0.567333
18	0.710308
19	0.750655
20	0.700219
21	0.659987
22	0.769074
23	0.807647
24	0.732775
25	0.757955
26	0.842381
27	0.885759
28	0.811636
29	0.754294
30	0.868067
31	0.795823
32	0.683785
33	0.67097
34	0.703561
35	0.638651
36	0.58733
37	0.481049
38	0.456452
39	0.340804
40	0.336841
41	0.284534
42	0.42526
43	0.423317
44	0.474506
45	0.625355
46	0.427207
47	0.423317
48	0.551873
49	0.543068
50	0.544318
51	0.53319
52	0.413741
53	0.479952
54	0.45541
55	0.497815
56	0.635666
57	0.569957
58	0.592798
59	0.73454
60	0.720572
61	0.650743
62	0.680553
63	0.799739
64	0.683785
65	0.638651
66	0.738082
67	0.782306
68	0.622447
69	0.60671
70	0.743439
71	0.743439
72	0.53197
73	0.569957
74	0.424286
75	0.434095
76	0.613807
77	0.53319
78	0.538106
79	0.563422
80	0.741649
81	0.515179
82	0.534415
83	0.562129
84	0.54058
85	0.51873
86	0.469123
87	0.556976
88	0.658435
89	0.623897
90	0.560832
91	0.69524
92	0.809637
93	0.568643
94	0.590056
95	0.700219
96	0.666237
97	0.644663
98	0.602497
99	0.718846
100	0.778496
101	0.566028
102	0.569957
103	0.457494
104	0.594171
105	0.608122
106	0.62828
107	0.687033
108	0.748843
109	0.770949
110	0.844482
111	0.868067
112	0.863713
113	0.929724
114	1
115	0.974102
116	0.924962
117	0.894782
118	0.908546
119	0.793876
120	0.7766
121	0.754294
122	0.747036
123	0.69359
124	0.638651
125	0.55826
126	0.508159
127	0.487682
128	0.443109
129	0.493286
130	0.4888
131	0.421386
132	0.581922
133	0.599707
134	0.559544
135	0.585974
136	0.710308
137	0.784219
138	0.644663
139	0.750655
140	0.844482
141	0.772824
142	0.729263
143	0.813638
144	0.857242
145	0.703561
146	0.655344
147	0.663104
148	0.799739
149	0.641648
150	0.592798
151	0.626818
152	0.685409
153	0.551873
154	0.489914
155	0.644663
156	0.647695
157	0.625355
158	0.915531
159	0.674146
160	0.682169
161	0.813638
162	0.710308
163	0.579239
164	0.646177
165	0.688666
166	0.551873
167	0.491037
168	0.404374
169	0.391589
170	0.555696
171	0.43708
172	0.476678
173	0.543068
174	0.599707
175	0.508159
176	0.643154
177	0.666237
178	0.616668
179	0.569957
180	0.60671
181	0.729263
182	0.539339
183	0.536873
184	0.575242
185	0.596931
186	0.45854
187	0.534415
188	0.53319
189	0.438079
190	0.367961
191	0.352926
192	0.233226

## Sheet: Fig. 1c data
Fig. 1c Normalized Betweenness of BAX Interaction Network
Residue Number	Normalized Betweenness
1	0
2	0.000215
3	0.121405
4	0.040397
5	0.106292
6	0.213659
7	0.329692
8	0.14497
9	0.002865
10	0.648712
11	0.054435
12	0.78344
13	0.064105
14	0.061028
15	0.048466
16	0.013669
17	0.004983
18	0.958461
19	0.257627
20	0.126953
21	0.040075
22	0.175718
23	0.368479
24	0.05325
25	0.158623
26	0.282495
27	0.279577
28	0.556973
29	0.097746
30	0.488233
31	0.212911
32	0.226274
33	0.089771
34	0.166024
35	0.090484
36	0.041946
37	0.04539
38	0.079267
39	0.018252
40	0.009921
41	0.000251
42	0.073983
43	0.049514
44	0.062507
45	0.368361
46	0.00757
47	0.003517
48	0.04088
49	0.036279
50	0.04592
51	0.064087
52	0.009224
53	0.028002
54	0.01205
55	0.004621
56	0.11627
57	0.019976
58	0.080302
59	0.185014
60	0.163853
61	0.04319
62	0.099879
63	0.139018
64	0.054371
65	0.123459
66	0.179472
67	0.162844
68	0.050675
69	0.050942
70	0.241386
71	0.181913
72	0.020857
73	0.075082
74	0.004258
75	0.002333
76	0.15642
77	0.015593
78	0.023185
79	0.084359
80	0.507123
81	0.002666
82	0.014337
83	0.047692
84	0.038409
85	0.008201
86	0.001675
87	0.02691
88	0.120811
89	0.038189
90	0.001752
91	0.17264
92	0.44077
93	0.011845
94	0.090024
95	0.108436
96	0.054341
97	0.022928
98	0.129314
99	0.185044
100	0.280455
101	0.020395
102	0.02289
103	0.004502
104	0.041015
105	0.059076
106	0.039029
107	0.053004
108	0.096411
109	0.127012
110	0.239309
111	0.266049
112	0.173235
113	0.395623
114	0.734398
115	0.692
116	0.494859
117	0.213854
118	0.281577
119	0.312755
120	0.164318
121	0.125344
122	0.168977
123	0.076981
124	0.220095
125	0.098961
126	0.003409
127	0.001237
128	0.001031
129	0.010034
130	0.018252
131	0.000608
132	0.051311
133	0.121518
134	0.048503
135	0.025281
136	0.120278
137	0.43132
138	0.024508
139	0.309854
140	0.222583
141	0.21469
142	0.077054
143	0.241773
144	0.276842
145	0.022334
146	0.005899
147	0.042194
148	0.293871
149	0.048426
150	0.011529
151	0.069207
152	0.075364
153	0.058334
154	0.001255
155	0.090563
156	0.074008
157	0.012877
158	1
159	0.064604
160	0.044456
161	0.215376
162	0.193995
163	0.000512
164	0.18824
165	0.170658
166	0.0438
167	0.021616
168	0.000912
169	0.002424
170	0.120263
171	0.002929
172	0.010711
173	0.095623
174	0.155847
175	0.021425
176	0.190411
177	0.146035
178	0.085378
179	0.029122
180	0.051801
181	0.306282
182	0.050761
183	0.066234
184	0.082777
185	0.119514
186	0.006289
187	0.160222
188	0.162574
189	0.033444
190	0.059674
191	0.02275
192	0

## Sheet: Fig. 2a data
Fig 2a SEC of BAX WT
Elution Volume (mL)	Normalized A280
7.50046	0.00279164
7.50146	0.00274396
7.50246	0.00269982
7.50345	0.002608
7.50445	0.00258152
7.50544	0.0026133
7.50644	0.00275456
7.50744	0.00263802
7.50843	0.00254267
7.50943	0.00248793
7.51043	0.00244202
7.51142	0.00243673
7.51242	0.00239788
7.51342	0.00235374
7.51441	0.00224603
7.51541	0.00228487
7.51641	0.00228487
7.5174	0.00237669
7.5184	0.00231842
7.5194	0.0022937
7.52039	0.00229547
7.52139	0.0025515
7.52238	0.00258152
7.52338	0.00254797
7.52438	0.00262566
7.52537	0.00254444
7.52637	0.00246498
7.52737	0.0022266
7.52836	0.00236786
7.52936	0.00237846
7.53036	0.00234667
7.53135	0.00223013
7.53235	0.00214714
7.53335	0.00213302
7.53434	0.00197587
7.53534	0.00191936
7.53634	0.0019123
7.53733	0.00204826
7.53833	0.00198999
7.53933	0.00180106
7.54032	0.00191936
7.54132	0.0018505
7.54232	0.00194408
7.54331	0.00182931
7.54431	0.0018505
7.5453	0.00183461
7.5463	0.0019688
7.5473	0.00189288
7.54829	0.00182931
7.54929	0.00197234
7.55029	0.00185756
7.55128	0.00174632
7.55228	0.0017269
7.55328	0.00182931
7.55427	0.00183814
7.55527	0.00173043
7.55627	0.0016545
7.55726	0.00163861
7.55826	0.00175338
7.55926	0.00190877
7.56025	0.00177281
7.56125	0.00174809
7.56224	0.00160506
7.56324	0.00169511
7.56424	0.00189817
7.56523	0.00182578
7.56623	0.00185933
7.56723	0.00179046
7.56822	0.00189994
7.56922	0.00194232
7.57022	0.00180636
7.57121	0.00156621
7.57221	0.00144085
7.57321	0.00139847
7.5742	0.0013967
7.5752	0.00157151
7.5762	0.00164391
7.57719	0.00175868
7.57819	0.00179223
7.57918	0.00178163
7.58018	0.00179399
7.58118	0.00189817
7.58218	0.00198646
7.58317	0.00194232
7.58417	0.00201824
7.58516	0.00220012
7.58616	0.00221777
7.58716	0.00226015
7.58816	0.00240494
7.58915	0.00250382
7.59015	0.00258505
7.59114	0.00270512
7.59214	0.00273514
7.59314	0.0027475
7.59413	0.0026698
7.59513	0.00263272
7.59613	0.002608
7.59712	0.00257445
7.59812	0.00265391
7.59912	0.00272631
7.60011	0.00290465
7.60111	0.00306003
7.6021	0.0030512
7.6031	0.00299293
7.6041	0.0029947
7.6051	0.00294526
7.60609	0.00284991
7.60709	0.00284461
7.60808	0.00274043
7.60908	0.00268216
7.61008	0.00293113
7.61107	0.00293113
7.61207	0.00307769
7.61307	0.00305474
7.61406	0.00298411
7.61506	0.00300353
7.61606	0.0029223
7.61705	0.00284638
7.61805	0.00283049
7.61905	0.0027369
7.62004	0.00275986
7.62104	0.0028093
7.62204	0.00298057
7.62303	0.00304238
7.62403	0.00303708
7.62502	0.00303002
7.62602	0.00296292
7.62702	0.00292937
7.62802	0.00283578
7.62901	0.0027987
7.63001	0.00276339
7.631	0.00276339
7.632	0.00276162
7.633	0.00280223
7.63399	0.00288169
7.63499	0.00277928
7.63599	0.00271042
7.63698	0.00271395
7.63798	0.00253384
7.63898	0.00238199
7.63997	0.00223896
7.64097	0.0021754
7.64197	0.00223367
7.64296	0.00224779
7.64396	0.00237669
7.64496	0.00242613
7.64595	0.00236963
7.64695	0.00248087
7.64794	0.00253737
7.64894	0.00251795
7.64994	0.00243849
7.65093	0.00235903
7.65193	0.00236433
7.65293	0.00244555
7.65392	0.00249323
7.65492	0.00272454
7.65592	0.00281106
7.65691	0.0028711
7.65791	0.00291348
7.65891	0.00283049
7.6599	0.00266804
7.6609	0.00256386
7.6619	0.00258505
7.66289	0.00261153
7.66389	0.00256739
7.66489	0.00257092
7.66588	0.00257622
7.66688	0.00263979
7.66788	0.00259741
7.66887	0.0026751
7.66987	0.00276162
7.67087	0.00278105
7.67186	0.0027369
7.67286	0.00278105
7.67385	0.00278987
7.67485	0.00277398
7.67585	0.00283225
7.67684	0.0028605
7.67784	0.00282695
7.67884	0.00284108
7.67983	0.0029382
7.68083	0.00298764
7.68183	0.00296115
7.68282	0.00294703
7.68382	0.0029223
7.68482	0.00294526
7.68581	0.00299293
7.68681	0.00302472
7.6878	0.00309182
7.6888	0.00328428
7.6898	0.00340612
7.69079	0.00341848
7.69179	0.0033867
7.69279	0.00338316
7.69379	0.00331253
7.69478	0.00327545
7.69578	0.0033708
7.69677	0.00331253
7.69777	0.00320306
7.69877	0.00315185
7.69976	0.00314302
7.70076	0.00317304
7.70176	0.00324544
7.70275	0.00332313
7.70375	0.00337257
7.70475	0.00329841
7.70574	0.00329664
7.70674	0.00335844
7.70773	0.00334608
7.70873	0.00353149
7.70973	0.00368687
7.71073	0.00370806
7.71172	0.00367098
7.71272	0.00362684
7.71371	0.00358976
7.71471	0.00354738
7.71571	0.00351736
7.7167	0.003505
7.7177	0.00355444
7.7187	0.00348558
7.71969	0.0033761
7.72069	0.00331607
7.72169	0.00328428
7.72268	0.003309
7.72368	0.00326133
7.72468	0.00316421
7.72567	0.00313773
7.72667	0.00316774
7.72767	0.00317304
7.72866	0.00318187
7.72966	0.0031854
7.73066	0.00310241
7.73165	0.00309888
7.73265	0.0030565
7.73364	0.00295939
7.73464	0.00278811
7.73564	0.00270159
7.73663	0.00269099
7.73763	0.00267157
7.73863	0.00262389
7.73962	0.00257092
7.74062	0.0026133
7.74162	0.00260624
7.74261	0.0026751
7.74361	0.00275632
7.74461	0.00281283
7.7456	0.00272807
7.7466	0.00277045
7.7476	0.0029947
7.74859	0.00309358
7.74959	0.00324897
7.75059	0.00323308
7.75158	0.00318363
7.75258	0.0032472
7.75357	0.00323837
7.75457	0.00316421
7.75557	0.00324367
7.75656	0.00319953
7.75756	0.00319953
7.75856	0.003196
7.75955	0.00317481
7.76055	0.00321895
7.76155	0.00322778
7.76254	0.00320306
7.76354	0.00316421
7.76454	0.00316068
7.76553	0.00302119
7.76653	0.00304944
7.76753	0.00313066
7.76852	0.00322778
7.76952	0.00330194
7.77051	0.00335491
7.77151	0.00337963
7.77251	0.00341495
7.77351	0.00345026
7.7745	0.00355621
7.7755	0.0034997
7.77649	0.00350323
7.77749	0.00355444
7.77849	0.00347322
7.77948	0.00336021
7.78048	0.00342024
7.78148	0.0033814
7.78247	0.00333372
7.78347	0.0033867
7.78447	0.00349794
7.78546	0.00367275
7.78646	0.00375044
7.78746	0.00382107
7.78845	0.00367981
7.78945	0.00374691
7.79045	0.00361801
7.79144	0.00362507
7.79244	0.00353855
7.79343	0.00339552
7.79443	0.00327192
7.79543	0.00322778
7.79643	0.00336727
7.79742	0.00302648
7.79842	0.00287816
7.79941	0.00277045
7.80041	0.00267863
7.80141	0.002804
7.8024	0.0026133
7.8034	0.00240671
7.8044	0.00238375
7.80539	0.00227604
7.80639	0.00224073
7.80739	0.00238905
7.80838	0.002299
7.80938	0.00211889
7.81038	0.00205356
7.81137	0.00218952
7.81237	0.00227604
7.81337	0.00238375
7.81436	0.00247734
7.81536	0.00263802
7.81635	0.0027369
7.81735	0.00279164
7.81835	0.00272631
7.81935	0.00271924
7.82034	0.00271924
7.82134	0.00265038
7.82233	0.00255856
7.82333	0.00256209
7.82433	0.00252325
7.82532	0.00262213
7.82632	0.00260977
7.82732	0.00246851
7.82831	0.002495
7.82931	0.00255503
7.83031	0.00248617
7.8313	0.00250206
7.8323	0.00266097
7.8333	0.00285874
7.83429	0.00292937
7.83529	0.00295409
7.83629	0.00287463
7.83728	0.00275986
7.83828	0.00276692
7.83927	0.0026857
7.84027	0.00279164
7.84127	0.00285521
7.84226	0.00296468
7.84326	0.00315715
7.84426	0.00323837
7.84525	0.00326309
7.84625	0.00332666
7.84725	0.00347851
7.84824	0.00364449
7.84924	0.00370983
7.85024	0.00377339
7.85123	0.00376986
7.85223	0.00383696
7.85323	0.00402236
7.85422	0.00400294
7.85522	0.00405415
7.85621	0.00402589
7.85721	0.00380164
7.85821	0.00386698
7.85921	0.00386345
7.8602	0.00403649
7.8612	0.00399411
7.86219	0.00396409
7.86319	0.00397469
7.86419	0.00409476
7.86518	0.0042625
7.86618	0.0042007
7.86718	0.00411065
7.86817	0.00393761
7.86917	0.0040153
7.87017	0.00388817
7.87116	0.00408946
7.87216	0.00420777
7.87316	0.00424131
7.87415	0.00419894
7.87515	0.00402766
7.87615	0.00394114
7.87714	0.00394114
7.87814	0.00388993
7.87913	0.00400117
7.88013	0.00407887
7.88113	0.0040718
7.88213	0.00398881
7.88312	0.00387934
7.88412	0.00370983
7.88511	0.00349264
7.88611	0.00341848
7.88711	0.00352089
7.8881	0.00368157
7.8891	0.00363743
7.8901	0.00378046
7.89109	0.0038193
7.89209	0.00368687
7.89309	0.00366392
7.89408	0.00360035
7.89508	0.00348381
7.89608	0.00339199
7.89707	0.00322425
7.89807	0.0031854
7.89907	0.00323484
7.90006	0.00317657
7.90106	0.00312713
7.90205	0.00312713
7.90305	0.00310947
7.90405	0.00309358
7.90505	0.00310241
7.90604	0.00315185
7.90704	0.00329841
7.90803	0.00333725
7.90903	0.00341495
7.91003	0.00339376
7.91102	0.00332489
7.91202	0.00331783
7.91302	0.00340435
7.91401	0.00321012
7.91501	0.00294526
7.91601	0.00290994
7.917	0.00282695
7.918	0.00300176
7.919	0.00310064
7.91999	0.00315891
7.92099	0.0031907
7.92199	0.00314126
7.92298	0.00307592
7.92398	0.00318717
7.92497	0.00333902
7.92597	0.00347322
7.92697	0.00355974
7.92796	0.00364096
7.92896	0.00370806
7.92996	0.00375044
7.93095	0.00375044
7.93195	0.0035668
7.93295	0.00357916
7.93394	0.00375927
7.93494	0.00397998
7.93594	0.00409476
7.93693	0.00408946
7.93793	0.00404179
7.93893	0.00408063
7.93992	0.00397292
7.94092	0.00396233
7.94192	0.00406121
7.94291	0.00411418
7.94391	0.00406827
7.94491	0.00419187
7.9459	0.00427133
7.9469	0.00435079
7.94789	0.00443908
7.94889	0.00431018
7.94989	0.0042113
7.95088	0.00425721
7.95188	0.00425544
7.95288	0.00424485
7.95387	0.00425897
7.95487	0.00423425
7.95587	0.00416186
7.95686	0.0039535
7.95786	0.00383519
7.95886	0.0038811
7.95985	0.00388287
7.96085	0.0039429
7.96185	0.00399764
7.96284	0.00393584
7.96384	0.00404532
7.96483	0.00420777
7.96583	0.00422895
7.96683	0.00416186
7.96783	0.00393231
7.96882	0.00372042
7.96982	0.00369923
7.97081	0.00366392
7.97181	0.00369923
7.97281	0.00378928
7.9738	0.00375044
7.9748	0.00366745
7.9758	0.00359329
7.97679	0.00358622
7.97779	0.00357033
7.97879	0.00346086
7.97978	0.00333196
7.98078	0.00332136
7.98177	0.00348558
7.98277	0.00354914
7.98377	0.00347322
7.98477	0.00340612
7.98576	0.00333196
7.98676	0.00324014
7.98775	0.00324544
7.98875	0.00323131
7.98975	0.00323131
7.99075	0.00322778
7.99174	0.00322954
7.99274	0.00311654
7.99373	0.00313419
7.99473	0.00310947
7.99573	0.00300529
7.99672	0.0030671
7.99772	0.00322072
7.99872	0.00334785
7.99971	0.00339376
8.00071	0.00336904
8.00171	0.00336551
8.0027	0.00342731
8.0037	0.00348734
8.0047	0.00357386
8.00569	0.00353855
8.00669	0.00364273
8.00769	0.00380518
8.00868	0.00379635
8.00968	0.00379635
8.01067	0.0038193
8.01167	0.00373984
8.01267	0.00369923
8.01366	0.0036339
8.01466	0.00360388
8.01566	0.00365685
8.01665	0.00373278
8.01765	0.00390053
8.01865	0.00404532
8.01964	0.00401353
8.02064	0.00397998
8.02164	0.00399764
8.02263	0.00378928
8.02363	0.00366039
8.02463	0.00370806
8.02562	0.00377339
8.02662	0.00381224
8.02762	0.0038864
8.02861	0.0039535
8.02961	0.00397292
8.0306	0.00397822
8.0316	0.00399588
8.0326	0.0040206
8.03359	0.00393761
8.03459	0.00393584
8.03559	0.00404355
8.03658	0.00424308
8.03758	0.00421483
8.03858	0.00407004
8.03957	0.00402589
8.04057	0.0039588
8.04157	0.0039482
8.04256	0.00396586
8.04356	0.00394114
8.04456	0.00397822
8.04555	0.00414067
8.04655	0.00404355
8.04754	0.00382107
8.04854	0.00364979
8.04954	0.00366215
8.05053	0.00378575
8.05153	0.00370276
8.05253	0.00368157
8.05352	0.00358976
8.05452	0.00358093
8.05552	0.0037575
8.05651	0.00379282
8.05751	0.00372219
8.05851	0.00375574
8.0595	0.00372042
8.0605	0.00368687
8.0615	0.00365862
8.06249	0.00358093
8.06349	0.00352619
8.06449	0.00347851
8.06548	0.00349794
8.06648	0.00352972
8.06747	0.00342024
8.06847	0.00333372
8.06947	0.00342201
8.07047	0.00354738
8.07146	0.00356327
8.07246	0.00371336
8.07345	0.00397645
8.07445	0.00399941
8.07545	0.00386874
8.07644	0.00386345
8.07744	0.00385462
8.07844	0.00385462
8.07943	0.00387404
8.08043	0.00399588
8.08143	0.0040206
8.08242	0.00399235
8.08342	0.00403825
8.08442	0.00399764
8.08541	0.00401
8.08641	0.00384932
8.08741	0.00371689
8.0884	0.00377163
8.0894	0.00377692
8.09039	0.00384932
8.09139	0.00391465
8.09239	0.00387051
8.09338	0.00404532
8.09438	0.00412478
8.09538	0.00404708
8.09638	0.00415126
8.09737	0.00425191
8.09837	0.00428722
8.09936	0.00423955
8.10036	0.00408593
8.10136	0.00409476
8.10235	0.00410535
8.10335	0.00413184
8.10435	0.00403825
8.10534	0.00395703
8.10634	0.00396233
8.10734	0.00411242
8.10833	0.00389346
8.10933	0.00397645
8.11033	0.00392172
8.11132	0.0038811
8.11232	0.00394467
8.11332	0.00411242
8.11431	0.00415303
8.11531	0.00411418
8.1163	0.00421483
8.1173	0.0043402
8.1183	0.00451324
8.11929	0.00447792
8.12029	0.00455915
8.12129	0.00447969
8.12228	0.00440906
8.12328	0.00425014
8.12428	0.00417775
8.12527	0.00429252
8.12627	0.00430312
8.12727	0.004206
8.12826	0.00421306
8.12926	0.00422013
8.13026	0.00405944
8.13125	0.00411065
8.13225	0.004206
8.13325	0.00433137
8.13424	0.00446733
8.13524	0.00444791
8.13623	0.00441965
8.13723	0.00440376
8.13823	0.00451854
8.13922	0.00467922
8.14022	0.00462625
8.14122	0.0043967
8.14221	0.00447616
8.14321	0.00436315
8.14421	0.00431724
8.1452	0.00421306
8.1462	0.00407357
8.1472	0.00399235
8.14819	0.00411242
8.14919	0.00416892
8.15019	0.00430665
8.15118	0.0043243
8.15218	0.00428546
8.15317	0.00437904
8.15417	0.00443025
8.15517	0.00427133
8.15616	0.00431548
8.15716	0.00425191
8.15816	0.00423778
8.15916	0.00410712
8.16015	0.00405061
8.16115	0.00408416
8.16214	0.00409476
8.16314	0.00404355
8.16414	0.00397116
8.16513	0.00392525
8.16613	0.00395703
8.16713	0.00395173
8.16812	0.00375927
8.16912	0.00385638
8.17012	0.0037575
8.17111	0.003701
8.17211	0.0036286
8.1731	0.00367628
8.1741	0.00358799
8.1751	0.00357563
8.1761	0.00360918
8.17709	0.00364096
8.17809	0.00358976
8.17909	0.00358269
8.18008	0.00366921
8.18108	0.00366392
8.18207	0.00348028
8.18307	0.00326486
8.18407	0.00304238
8.18506	0.00298587
8.18606	0.00306533
8.18706	0.00317481
8.18805	0.00312537
8.18905	0.00319423
8.19005	0.00320129
8.19104	0.00330371
8.19204	0.0032472
8.19304	0.00319776
8.19403	0.00324897
8.19503	0.00337963
8.19603	0.00351559
8.19702	0.00340788
8.19802	0.00332136
8.19901	0.00320836
8.20001	0.00317657
8.20101	0.00312537
8.202	0.00309005
8.203	0.0030512
8.204	0.00300529
8.20499	0.00308652
8.20599	0.00295409
8.20699	0.00297175
8.20798	0.00303884
8.20898	0.00317481
8.20998	0.00324544
8.21097	0.00328252
8.21197	0.00335844
8.21297	0.00330017
8.21396	0.00331607
8.21496	0.0033708
8.21596	0.00330017
8.21695	0.00323837
8.21795	0.00325603
8.21895	0.0031183
8.21994	0.00305827
8.22094	0.0031183
8.22193	0.00313773
8.22293	0.00307416
8.22393	0.00309888
8.22492	0.00312007
8.22592	0.00300353
8.22692	0.00288876
8.22791	0.00288699
8.22891	0.0029329
8.22991	0.00293996
8.2309	0.00289935
8.2319	0.0029276
8.2329	0.00306886
8.23389	0.00323484
8.23489	0.00321895
8.23589	0.0030565
8.23688	0.00304767
8.23788	0.00304061
8.23888	0.00281636
8.23987	0.00276869
8.24087	0.00282872
8.24187	0.00278458
8.24286	0.00278634
8.24386	0.00272278
8.24485	0.00252148
8.24585	0.00238728
8.24685	0.00253384
8.24784	0.00266804
8.24884	0.0028093
8.24984	0.00284991
8.25083	0.00296115
8.25183	0.00304061
8.25283	0.00307592
8.25382	0.00320482
8.25482	0.00327722
8.25582	0.00333196
8.25681	0.0034485
8.25781	0.00348734
8.25881	0.00336727
8.2598	0.00332136
8.2608	0.00331253
8.26179	0.00334961
8.26279	0.0033814
8.26379	0.00334432
8.26478	0.00330724
8.26578	0.0032419
8.26678	0.00315185
8.26777	0.00321189
8.26877	0.00332313
8.26977	0.00336904
8.27076	0.00338493
8.27176	0.00340788
8.27276	0.00354738
8.27375	0.00369393
8.27475	0.00381754
8.27575	0.00387404
8.27674	0.0038811
8.27774	0.00398705
8.27873	0.00407887
8.27973	0.00406827
8.28073	0.00397645
8.28172	0.003897
8.28272	0.00390229
8.28372	0.00390936
8.28472	0.00399235
8.28571	0.00407357
8.28671	0.00410888
8.2877	0.00419894
8.2887	0.00432077
8.2897	0.00434726
8.29069	0.00435256
8.29169	0.00448499
8.29269	0.00457857
8.29368	0.00459446
8.29468	0.00464037
8.29568	0.00471983
8.29667	0.00478693
8.29767	0.00477104
8.29867	0.00462801
8.29966	0.00456798
8.30066	0.00450264
8.30166	0.00435785
8.30265	0.0043243
8.30365	0.00426427
8.30465	0.00423778
8.30564	0.00431018
8.30664	0.00427663
8.30763	0.00418305
8.30863	0.00424661
8.30963	0.00430312
8.31062	0.00432607
8.31162	0.00426957
8.31262	0.00414067
8.31361	0.00404885
8.31461	0.00393231
8.31561	0.00393408
8.3166	0.00404532
8.3176	0.00412654
8.3186	0.00408946
8.31959	0.00406827
8.32059	0.00407004
8.32159	0.00407357
8.32258	0.00400117
8.32358	0.00386168
8.32457	0.00369923
8.32557	0.00369923
8.32657	0.0038193
8.32756	0.00390759
8.32856	0.0038299
8.32956	0.00381401
8.33055	0.00381754
8.33155	0.0039535
8.33255	0.00390582
8.33354	0.00387757
8.33454	0.00384402
8.33554	0.00385991
8.33653	0.0039535
8.33753	0.00389523
8.33853	0.0038917
8.33952	0.0039482
8.34052	0.00385285
8.34152	0.00374338
8.34251	0.00367451
8.34351	0.00353325
8.3445	0.00358269
8.3455	0.00359682
8.3465	0.00353678
8.3475	0.00355268
8.34849	0.00350323
8.34949	0.00335315
8.35048	0.00326662
8.35148	0.0034485
8.35248	0.00349087
8.35347	0.00348381
8.35447	0.00355797
8.35547	0.0034432
8.35646	0.00328605
8.35746	0.00328252
8.35846	0.00334079
8.35945	0.00336551
8.36045	0.00337434
8.36145	0.00335844
8.36244	0.00339376
8.36344	0.00355268
8.36444	0.00365685
8.36543	0.0036904
8.36643	0.00360212
8.36743	0.00351736
8.36842	0.003505
8.36942	0.00349087
8.37041	0.00339906
8.37141	0.00359329
8.37241	0.0036904
8.3734	0.00366215
8.3744	0.0037575
8.3754	0.00377163
8.37639	0.00387581
8.37739	0.0038193
8.37839	0.00375574
8.37938	0.0036286
8.38038	0.00369747
8.38138	0.00370276
8.38237	0.00355268
8.38337	0.00333902
8.38437	0.00332136
8.38536	0.00327016
8.38636	0.00324014
8.38735	0.00331783
8.38835	0.00336374
8.38935	0.00325073
8.39034	0.00344143
8.39134	0.00333549
8.39234	0.00332136
8.39333	0.0035615
8.39433	0.00361801
8.39533	0.00366392
8.39632	0.00353149
8.39732	0.00336197
8.39832	0.00333372
8.39931	0.00342024
8.40031	0.00345203
8.40131	0.00331607
8.4023	0.00326486
8.4033	0.0032472
8.4043	0.00309711
8.40529	0.00310418
8.40629	0.00318893
8.40729	0.00318717
8.40828	0.00313596
8.40928	0.00305297
8.41028	0.00302472
8.41127	0.00300176
8.41227	0.00306533
8.41326	0.00298057
8.41426	0.00293643
8.41526	0.00293643
8.41625	0.00301765
8.41725	0.00311654
8.41825	0.00314479
8.41924	0.0031801
8.42024	0.00312713
8.42124	0.00295409
8.42223	0.00287816
8.42323	0.00286757
8.42423	0.00280223
8.42522	0.0027475
8.42622	0.00270335
8.42722	0.00259035
8.42821	0.00260094
8.42921	0.00260271
8.43021	0.00261683
8.4312	0.00250912
8.4322	0.00257269
8.43319	0.00271571
8.43419	0.00283402
8.43519	0.00285344
8.43618	0.00268393
8.43718	0.00239082
8.43818	0.00234491
8.43917	0.00235727
8.44017	0.0022319
8.44117	0.00220541
8.44216	0.00215774
8.44316	0.00212066
8.44416	0.00207122
8.44515	0.00211183
8.44615	0.00227428
8.44715	0.00238905
8.44814	0.0024844
8.44914	0.00279517
8.45013	0.00297704
8.45113	0.00313596
8.45213	0.00330017
8.45312	0.00329841
8.45412	0.00341495
8.45512	0.00351559
8.45612	0.00351206
8.45711	0.00342378
8.45811	0.00358799
8.4591	0.00347498
8.4601	0.00357563
8.4611	0.00347675
8.46209	0.00346086
8.46309	0.00348734
8.46409	0.00338493
8.46508	0.00334432
8.46608	0.00327898
8.46708	0.00320482
8.46807	0.00318363
8.46907	0.00317304
8.47006	0.00337963
8.47106	0.00346439
8.47206	0.00343084
8.47306	0.00337434
8.47405	0.00341848
8.47505	0.00339199
8.47604	0.00334432
8.47704	0.00339199
8.47804	0.0032419
8.47903	0.00317481
8.48003	0.00322072
8.48103	0.00326133
8.48202	0.00332843
8.48302	0.00333019
8.48402	0.00317834
8.48501	0.00300529
8.48601	0.00303531
8.48701	0.00312537
8.488	0.00303531
8.489	0.00306356
8.49	0.00313949
8.49099	0.00319423
8.49199	0.00323661
8.49298	0.00327545
8.49398	0.00327192
8.49498	0.00324014
8.49597	0.00314655
8.49697	0.00296645
8.49797	0.00284991
8.49896	0.00272984
8.49996	0.00256386
8.50096	0.00239611
8.50195	0.00214891
8.50295	0.00208887
8.50395	0.00203237
8.50494	0.00198999
8.50594	0.00188405
8.50694	0.00182048
8.50793	0.00159623
8.50893	0.00155032
8.50993	0.0015309
8.51092	0.00160153
8.51192	0.00160153
8.51292	0.00151501
8.51391	0.00157151
8.51491	0.00167216
8.51591	0.00183461
8.5169	0.00194232
8.5179	0.00191053
8.51889	0.00186462
8.51989	0.00179046
8.52089	0.00178517
8.52188	0.00180636
8.52288	0.00182048
8.52388	0.00186992
8.52487	0.00191936
8.52587	0.00186639
8.52687	0.00183814
8.52786	0.00184344
8.52886	0.00188052
8.52986	0.00182754
8.53085	0.00179929
8.53185	0.0017781
8.53285	0.00170394
8.53384	0.00174102
8.53484	0.00187698
8.53584	0.0019741
8.53683	0.00200412
8.53783	0.00201295
8.53882	0.00195821
8.53982	0.00193879
8.54082	0.0019688
8.54181	0.00196527
8.54281	0.0019123
8.54381	0.00190171
8.5448	0.00185403
8.5458	0.00176221
8.5468	0.0018505
8.54779	0.00197763
8.54879	0.00195468
8.54979	0.00193525
8.55078	0.00197057
8.55178	0.00199882
8.55278	0.00208005
8.55377	0.00213831
8.55477	0.00209064
8.55576	0.00205886
8.55676	0.00223543
8.55776	0.00249146
8.55875	0.00258328
8.55975	0.00257798
8.56075	0.0025568
8.56175	0.0025515
8.56274	0.00260447
8.56374	0.00259035
8.56473	0.00252148
8.56573	0.00238022
8.56673	0.00229723
8.56772	0.00237316
8.56872	0.0024173
8.56972	0.00234491
8.57071	0.00221601
8.57171	0.00220365
8.57271	0.00229547
8.5737	0.00239611
8.5747	0.00239964
8.5757	0.00237669
8.57669	0.00234844
8.57769	0.00238552
8.57869	0.0024791
8.57968	0.00262389
8.58068	0.00272631
8.58168	0.00277045
8.58267	0.00281813
8.58367	0.00283225
8.58466	0.00287463
8.58566	0.00291171
8.58666	0.00296998
8.58765	0.00302472
8.58865	0.00314655
8.58965	0.00307769
8.59064	0.00300353
8.59164	0.00306356
8.59264	0.00310771
8.59363	0.00313773
8.59463	0.00310771
8.59563	0.0032472
8.59662	0.00330371
8.59762	0.00332136
8.59862	0.00344143
8.59961	0.00346615
8.60061	0.00344673
8.6016	0.00340435
8.6026	0.00338493
8.6036	0.00329311
8.60459	0.00328252
8.60559	0.00326486
8.60659	0.00321542
8.60758	0.00305297
8.60858	0.00296468
8.60958	0.00297351
8.61057	0.00296115
8.61157	0.00291524
8.61257	0.00294173
8.61356	0.00296468
8.61456	0.0029894
8.61556	0.00299117
8.61655	0.00307416
8.61755	0.00298234
8.61855	0.00289229
8.61954	0.00282695
8.62054	0.00279341
8.62153	0.00273514
8.62253	0.0026804
8.62353	0.00258505
8.62452	0.00245791
8.62552	0.00247204
8.62652	0.00250382
8.62751	0.0025409
8.62851	0.00259741
8.62951	0.00246674
8.6305	0.00231136
8.6315	0.00229723
8.6325	0.00225309
8.63349	0.00219305
8.63449	0.00210123
8.63549	0.00200942
8.63648	0.00191053
8.63748	0.00194055
8.63847	0.00183814
8.63947	0.00186462
8.64047	0.00187169
8.64147	0.00184344
8.64246	0.00182578
8.64346	0.0017887
8.64446	0.00175868
8.64545	0.00168452
8.64645	0.00167392
8.64744	0.00147969
8.64844	0.00125721
8.64944	0.00130488
8.65043	0.00146733
8.65143	0.00150971
8.65243	0.00157328
8.65342	0.00143555
8.65442	0.00137551
8.65542	0.00135786
8.65641	0.00141789
8.65741	0.00129606
8.65841	0.00126251
8.6594	0.00114244
8.6604	0.00114773
8.6614	0.0012731
8.66239	0.00120424
8.66339	0.00129429
8.66438	0.00134196
8.66538	0.00140023
8.66638	0.00134373
8.66737	0.00143025
8.66837	0.00146557
8.66937	0.00159447
8.67036	0.0017216
8.67136	0.00171807
8.67236	0.00165627
8.67335	0.00160683
8.67435	0.0016651
8.67535	0.00169864
8.67634	0.00161389
8.67734	0.00158211
8.67834	0.00147263
8.67933	0.00149735
8.68033	0.00157151
8.68133	0.00142319
8.68232	0.00132784
8.68332	0.00141789
8.68431	0.00150088
8.68531	0.00144438
8.68631	0.00147616
8.6873	0.00140377
8.6883	0.00131724
8.6893	0.0014073
8.69029	0.00142495
8.69129	0.00132078
8.69229	0.00144791
8.69328	0.00141613
8.69428	0.00160859
8.69528	0.00171983
8.69627	0.00164391
8.69727	0.00163331
8.69827	0.00191407
8.69926	0.00180636
8.70026	0.00158034
8.70126	0.00161742
8.70225	0.00154679
8.70325	0.00178163
8.70425	0.00184873
8.70524	0.00185403
8.70624	0.00184697
8.70723	0.0020412
8.70823	0.00209594
8.70923	0.00219658
8.71022	0.0021701
8.71122	0.0019741
8.71222	0.0019794
8.71321	0.00192466
8.71421	0.001907
8.71521	0.0018558
8.7162	0.00192996
8.7172	0.00181165
8.7182	0.00182754
8.71919	0.00181165
8.72019	0.00176398
8.72119	0.00174632
8.72218	0.00178517
8.72318	0.00199882
8.72418	0.00199352
8.72517	0.00203237
8.72617	0.00202707
8.72716	0.00209594
8.72816	0.00200765
8.72916	0.00212066
8.73015	0.00216657
8.73115	0.00221777
8.73215	0.00246145
8.73314	0.00252325
8.73414	0.00250206
8.73514	0.00270688
8.73613	0.00280047
8.73713	0.00290465
8.73813	0.00298057
8.73912	0.00294703
8.74012	0.00299117
8.74112	0.00317834
8.74211	0.00317127
8.74311	0.00314832
8.7441	0.00309182
8.7451	0.0029382
8.7461	0.00296292
8.74709	0.00303708
8.74809	0.00295056
8.74909	0.00305297
8.75009	0.00304591
8.75108	0.00316421
8.75208	0.00319423
8.75308	0.00299823
8.75407	0.00301765
8.75507	0.00309358
8.75606	0.00301765
8.75706	0.00291524
8.75806	0.00284814
8.75905	0.00297351
8.76005	0.00293113
8.76105	0.00292054
8.76204	0.0030618
8.76304	0.0031236
8.76404	0.00313596
8.76503	0.00314479
8.76603	0.00307239
8.76703	0.00297351
8.76802	0.00296821
8.76902	0.00297704
8.77002	0.00290818
8.77101	0.00297528
8.77201	0.00297881
8.773	0.00295409
8.774	0.00291348
8.775	0.00279517
8.77599	0.00283402
8.77699	0.00287816
8.77799	0.00297528
8.77898	0.00291348
8.77998	0.00285344
8.78098	0.00286227
8.78197	0.00289935
8.78297	0.00278105
8.78397	0.00264861
8.78496	0.0025568
8.78596	0.00250206
8.78696	0.00252678
8.78795	0.00257798
8.78895	0.00260447
8.78995	0.0024844
8.79094	0.00232195
8.79194	0.00225309
8.79293	0.00230076
8.79393	0.00219305
8.79493	0.00225485
8.79592	0.00222307
8.79692	0.00218422
8.79792	0.00223543
8.79891	0.00218599
8.79991	0.00216833
8.80091	0.00209241
8.8019	0.0020465
8.8029	0.00206415
8.8039	0.00202531
8.80489	0.00201648
8.80589	0.0021648
8.80689	0.00220541
8.80788	0.00219482
8.80888	0.00216833
8.80987	0.00219835
8.81087	0.00233431
8.81187	0.00235727
8.81287	0.00225662
8.81386	0.00227428
8.81486	0.00231136
8.81585	0.00230253
8.81685	0.00237846
8.81785	0.00238728
8.81884	0.00233608
8.81984	0.00239258
8.82084	0.00246145
8.82183	0.00251442
8.82283	0.00244026
8.82383	0.00248263
8.82482	0.00259741
8.82582	0.00265568
8.82682	0.00270335
8.82781	0.00275103
8.82881	0.00282166
8.82981	0.00278811
8.8308	0.00290994
8.8318	0.00293113
8.8328	0.00301059
8.83379	0.00302648
8.83479	0.00308299
8.83578	0.0031236
8.83678	0.0029894
8.83778	0.00294879
8.83877	0.00297528
8.83977	0.00310771
8.84077	0.00325426
8.84176	0.00328252
8.84276	0.00322425
8.84376	0.00325426
8.84475	0.0032525
8.84575	0.00325956
8.84675	0.00328075
8.84774	0.00308828
8.84874	0.0030565
8.84974	0.0031801
8.85073	0.00321895
8.85173	0.00323837
8.85272	0.00329841
8.85372	0.00335491
8.85472	0.00328252
8.85572	0.00318187
8.85671	0.00310771
8.85771	0.00309358
8.85871	0.00309358
8.8597	0.00310064
8.8607	0.00307946
8.86169	0.00295939
8.86269	0.00296821
8.86369	0.0029329
8.86468	0.00283049
8.86568	0.00283402
8.86668	0.00277222
8.86767	0.0027316
8.86867	0.00282519
8.86967	0.00289935
8.87066	0.00284814
8.87166	0.002804
8.87266	0.00283755
8.87365	0.00282166
8.87465	0.00268746
8.87565	0.00267334
8.87664	0.00273337
8.87764	0.00268923
8.87863	0.00263096
8.87963	0.00257975
8.88063	0.00252148
8.88162	0.00255326
8.88262	0.00256209
8.88362	0.00253208
8.88461	0.00248263
8.88561	0.00236433
8.88661	0.00231312
8.8876	0.00225132
8.8886	0.00215774
8.8896	0.00207651
8.89059	0.00201295
8.89159	0.00194408
8.89259	0.00187345
8.89358	0.00178517
8.89458	0.00169335
8.89558	0.00168275
8.89657	0.00169335
8.89757	0.00181518
8.89856	0.00184167
8.89956	0.00175162
8.90056	0.00178163
8.90155	0.00179753
8.90255	0.00180459
8.90355	0.00181342
8.90454	0.00186816
8.90554	0.00200059
8.90654	0.00209417
8.90753	0.00228487
8.90853	0.00226721
8.90953	0.00225132
8.91052	0.00221954
8.91152	0.00229723
8.91252	0.00220541
8.91351	0.00216304
8.91451	0.00221248
8.9155	0.00228134
8.9165	0.00233431
8.9175	0.00244202
8.9185	0.0024226
8.91949	0.0023608
8.92049	0.00232372
8.92148	0.00224779
8.92248	0.00221424
8.92348	0.00227075
8.92447	0.00237846
8.92547	0.00251089
8.92647	0.00240847
8.92746	0.00241377
8.92846	0.00248263
8.92946	0.00247381
8.93045	0.00245085
8.93145	0.00225662
8.93245	0.0021595
8.93344	0.00229547
8.93444	0.00239435
8.93544	0.00251265
8.93643	0.00257798
8.93743	0.00269276
8.93843	0.00270865
8.93942	0.00262919
8.94042	0.00264332
8.94141	0.00267863
8.94241	0.00280753
8.94341	0.00292584
8.9444	0.00298764
8.9454	0.00288346
8.9464	0.00284285
8.94739	0.00291701
8.94839	0.00289758
8.94939	0.0029223
8.95038	0.00290465
8.95138	0.00296468
8.95238	0.00298234
8.95337	0.00286757
8.95437	0.00278811
8.95537	0.00279164
8.95636	0.0028093
8.95736	0.00282872
8.95835	0.00294703
8.95935	0.00301059
8.96035	0.00303178
8.96134	0.00303531
8.96234	0.00318717
8.96334	0.00313596
8.96433	0.0032419
8.96533	0.00341848
8.96633	0.00341318
8.96732	0.0031907
8.96832	0.00316951
8.96932	0.00323837
8.97031	0.00331077
8.97131	0.00335138
8.97231	0.00330194
8.9733	0.00332843
8.9743	0.00340965
8.9753	0.00339729
8.97629	0.00337257
8.97729	0.00328958
8.97829	0.00331077
8.97928	0.00337787
8.98028	0.00348028
8.98128	0.00348381
8.98227	0.00357033
8.98327	0.00334785
8.98426	0.00318893
8.98526	0.00308299
8.98626	0.00314832
8.98725	0.00308299
8.98825	0.00314126
8.98925	0.003196
8.99024	0.00327192
8.99124	0.0031907
8.99224	0.00319953
8.99323	0.00313949
8.99423	0.00315009
8.99523	0.00327016
8.99622	0.00336374
8.99722	0.00331783
8.99822	0.00329311
8.99921	0.0033708
9.00021	0.00339199
9.00121	0.00327369
9.0022	0.00323131
9.0032	0.00336727
9.00419	0.00339376
9.00519	0.00327545
9.00619	0.00313419
9.00718	0.0029223
9.00818	0.002804
9.00918	0.00277928
9.01017	0.00283755
9.01117	0.00274396
9.01217	0.00271395
9.01316	0.00279341
9.01416	0.00278281
9.01516	0.00254797
9.01615	0.00241907
9.01715	0.00257798
9.01815	0.00266627
9.01914	0.00258505
9.02014	0.00255326
9.02113	0.00255503
9.02213	0.00268923
9.02313	0.00261153
9.02412	0.00252501
9.02512	0.00244026
9.02612	0.00254444
9.02712	0.00256739
9.02811	0.002495
9.02911	0.00240494
9.0301	0.00234667
9.0311	0.00227428
9.0321	0.00232548
9.03309	0.00240318
9.03409	0.00253384
9.03509	0.00253384
9.03608	0.00241201
9.03708	0.00240671
9.03808	0.0023661
9.03907	0.00231312
9.04007	0.00239611
9.04106	0.00240847
9.04206	0.00231136
9.04306	0.00232548
9.04406	0.00234314
9.04505	0.00236786
9.04605	0.00230606
9.04705	0.00216304
9.04804	0.00207475
9.04904	0.00207651
9.05003	0.00207475
9.05103	0.00213655
9.05203	0.00199529
9.05302	0.00194055
9.05402	0.00193879
9.05502	0.00188758
9.05601	0.00190347
9.05701	0.00201648
9.05801	0.00197763
9.059	0.00188228
9.06	0.00182754
9.061	0.0017834
9.06199	0.00195644
9.06299	0.0020359
9.06399	0.00207298
9.06498	0.0020977
9.06598	0.00208711
9.06697	0.00205003
9.06797	0.00191407
9.06897	0.00192643
9.06996	0.00192289
9.07096	0.00188405
9.07196	0.00185756
9.07295	0.00194938
9.07395	0.0019688
9.07495	0.00203943
9.07594	0.00195115
9.07694	0.00202531
9.07794	0.00208181
9.07893	0.00203237
9.07993	0.0020465
9.08093	0.00208358
9.08192	0.00202884
9.08292	0.00204826
9.08392	0.00200588
9.08491	0.00209241
9.08591	0.00217186
9.0869	0.00215421
9.0879	0.00210123
9.0889	0.00207298
9.08989	0.00194408
9.09089	0.00188758
9.09189	0.00193525
9.09288	0.00195997
9.09388	0.00205886
9.09488	0.00203943
9.09587	0.00213302
9.09687	0.00218069
9.09787	0.00219305
9.09886	0.00215244
9.09986	0.00214185
9.10086	0.00212066
9.10185	0.00221248
9.10285	0.00218599
9.10385	0.00224603
9.10484	0.00234314
9.10584	0.00239258
9.10684	0.00243849
9.10783	0.00256209
9.10883	0.00261507
9.10983	0.00260271
9.11082	0.00270512
9.11182	0.00251265
9.11281	0.00234844
9.11381	0.002299
9.11481	0.00224956
9.1158	0.00228311
9.1168	0.00235903
9.1178	0.00246321
9.11879	0.00246674
9.11979	0.00239082
9.12079	0.00242966
9.12178	0.00250029
9.12278	0.00244732
9.12378	0.00244909
9.12477	0.00247734
9.12577	0.00241024
9.12677	0.00227957
9.12776	0.00214891
9.12876	0.00218246
9.12975	0.00226545
9.13075	0.00228664
9.13175	0.00226368
9.13274	0.00226368
9.13374	0.00234138
9.13474	0.00234844
9.13573	0.00234844
9.13673	0.00244732
9.13773	0.00253561
9.13872	0.00262213
9.13972	0.00265921
9.14072	0.00272101
9.14171	0.00279517
9.14271	0.00276339
9.14371	0.00272807
9.1447	0.0026751
9.1457	0.00251618
9.1467	0.00247204
9.14769	0.00260094
9.14869	0.00264155
9.14968	0.00266627
9.15068	0.00271571
9.15168	0.00259388
9.15268	0.00250206
9.15367	0.00255326
9.15467	0.00262743
9.15566	0.00264861
9.15666	0.00253384
9.15766	0.00231489
9.15865	0.00224249
9.15965	0.00226015
9.16065	0.00223013
9.16164	0.0022213
9.16264	0.00229723
9.16364	0.00233961
9.16463	0.00234314
9.16563	0.00231665
9.16663	0.00230076
9.16762	0.00228664
9.16862	0.00228487
9.16962	0.00233961
9.17061	0.00237316
9.17161	0.00238728
9.17261	0.00239258
9.1736	0.0023661
9.1746	0.00217363
9.17559	0.00213478
9.17659	0.00218776
9.17759	0.00227251
9.17858	0.00230783
9.17958	0.00233078
9.18058	0.00235903
9.18157	0.00247204
9.18257	0.00245791
9.18357	0.00230253
9.18456	0.0022213
9.18556	0.00220012
9.18656	0.00213125
9.18755	0.00212419
9.18855	0.00203767
9.18955	0.00188052
9.19054	0.00184873
9.19154	0.00179576
9.19253	0.00180989
9.19353	0.0019123
9.19453	0.00193525
9.19552	0.00199176
9.19652	0.00195291
9.19752	0.0020306
9.19851	0.0021595
9.19951	0.00220718
9.20051	0.00211889
9.2015	0.00213831
9.2025	0.00222837
9.2035	0.00217363
9.20449	0.00196351
9.20549	0.00182048
9.20649	0.00183814
9.20748	0.00202001
9.20848	0.00207828
9.20948	0.00201118
9.21047	0.0020412
9.21147	0.00212772
9.21246	0.00215244
9.21346	0.00211889
9.21446	0.00220188
9.21546	0.00224249
9.21645	0.00227428
9.21745	0.00224426
9.21844	0.00224249
9.21944	0.00226545
9.22044	0.00227428
9.22143	0.00220894
9.22243	0.00216127
9.22343	0.00233608
9.22442	0.00234844
9.22542	0.00242966
9.22642	0.00252678
9.22741	0.002608
9.22841	0.00255503
9.22941	0.00247204
9.2304	0.00245262
9.2314	0.00238728
9.2324	0.00235727
9.23339	0.00243849
9.23439	0.00244202
9.23539	0.00248263
9.23638	0.00248617
9.23738	0.00254267
9.23837	0.00263449
9.23937	0.00286933
9.24037	0.0027987
9.24136	0.00276869
9.24236	0.00268216
9.24336	0.00253384
9.24435	0.00246145
9.24535	0.00251972
9.24635	0.00271042
9.24734	0.00250029
9.24834	0.00224779
9.24934	0.00222307
9.25033	0.00223543
9.25133	0.00225485
9.25233	0.0023555
9.25332	0.00232195
9.25432	0.0023502
9.25531	0.00251972
9.25631	0.00256916
9.25731	0.00246498
9.25831	0.00249323
9.2593	0.00244909
9.2603	0.00241024
9.26129	0.00224956
9.26229	0.00227251
9.26329	0.00239611
9.26428	0.00231842
9.26528	0.00221601
9.26628	0.00221777
9.26727	0.00210653
9.26827	0.00219482
9.26927	0.00224956
9.27026	0.00219305
9.27126	0.0021754
9.27226	0.00219482
9.27325	0.00206239
9.27425	0.00212772
9.27525	0.002103
9.27624	0.00196174
9.27724	0.00177281
9.27824	0.00181695
9.27923	0.00176927
9.28023	0.00164567
9.28122	0.0015203
9.28222	0.0014744
9.28322	0.00157504
9.28421	0.00169688
9.28521	0.00163155
9.28621	0.0015256
9.2872	0.00135609
9.2882	0.00125544
9.2892	0.00126251
9.29019	0.00135962
9.29119	0.00147616
9.29219	0.00152207
9.29318	0.00150794
9.29418	0.00154503
9.29518	0.00152737
9.29617	0.00148852
9.29717	0.0017216
9.29816	0.00173043
9.29916	0.00167216
9.30016	0.00158564
9.30115	0.00170041
9.30215	0.00159093
9.30315	0.00158387
9.30414	0.00162978
9.30514	0.00165274
9.30614	0.00163684
9.30713	0.00174632
9.30813	0.00173573
9.30913	0.00188758
9.31012	0.00194055
9.31112	0.00193879
9.31212	0.00184167
9.31311	0.00176221
9.31411	0.00175162
9.31511	0.00191407
9.3161	0.0019688
9.3171	0.00205356
9.31809	0.00198646
9.31909	0.00182401
9.32009	0.00164744
9.32109	0.00158034
9.32208	0.00146733
9.32308	0.0013967
9.32408	0.00138258
9.32507	0.0014638
9.32607	0.00170924
9.32706	0.00166686
9.32806	0.00162802
9.32906	0.00152737
9.33005	0.00162802
9.33105	0.00175515
9.33205	0.00182225
9.33304	0.0017269
9.33404	0.00170218
9.33504	0.00164391
9.33603	0.00167216
9.33703	0.00178517
9.33803	0.00178163
9.33902	0.00159447
9.34002	0.00155385
9.34102	0.00148499
9.34201	0.00149382
9.34301	0.00148852
9.344	0.0013455
9.345	0.00128723
9.346	0.00130842
9.34699	0.00120071
9.34799	0.00118305
9.34899	0.00119541
9.34998	0.00125015
9.35098	0.00128193
9.35198	0.00129076
9.35297	0.00126251
9.35397	0.0012784
9.35497	0.00126604
9.35596	0.00131371
9.35696	0.00122366
9.35796	0.00117952
9.35895	0.00117952
9.35995	0.00113008
9.36095	0.00120071
9.36194	0.00119894
9.36294	0.00116539
9.36393	0.00106121
9.36493	0.00096056
9.36593	0.00099941
9.36692	0.00107887
9.36792	0.00108417
9.36892	0.00121483
9.36991	0.00138434
9.37091	0.00144261
9.37191	0.00156268
9.3729	0.00160859
9.3739	0.00155385
9.3749	0.00149558
9.37589	0.00130842
9.37689	0.00123955
9.37789	0.00122013
9.37888	0.00134196
9.37988	0.00117245
9.38088	0.00118658
9.38187	0.00119894
9.38287	0.00116892
9.38387	0.0011442
9.38486	0.00116186
9.38586	0.00110182
9.38685	0.00094114
9.38785	0.00093584
9.38885	0.00110006
9.38984	0.00110006
9.39084	0.00096586
9.39184	0.00090229
9.39283	0.00093938
9.39383	0.00092878
9.39483	0.00091642
9.39582	0.00088993
9.39682	0.00091289
9.39782	0.00099411
9.39881	0.00096056
9.39981	0.00090759
9.40081	0.00080341
9.4018	0.00077869
9.4028	0.00084049
9.4038	0.0009588
9.40479	0.00093231
9.40579	0.00078399
9.40678	0.00074868
9.40778	0.0007628
9.40878	0.00070453
9.40977	0.00068687
9.41077	0.00072219
9.41177	0.00079105
9.41276	0.00091465
9.41376	0.00110359
9.41476	0.00112478
9.41575	0.00094291
9.41675	0.00086168
9.41775	0.00090406
9.41874	0.00085285
9.41974	0.00077869
9.42074	0.00072925
9.42173	0.00067981
9.42273	0.00068511
9.42372	0.00066569
9.42472	0.0005668
9.42572	0.00051913
9.42671	0.00053325
9.42771	0.00054561
9.42871	0.00057387
9.42971	0.00063743
9.4307	0.00061624
9.4317	0.00063567
9.43269	0.00077163
9.43369	0.00086345
9.43469	0.00098705
9.43568	0.00112831
9.43668	0.00125368
9.43768	0.00130312
9.43867	0.00116539
9.43967	0.00108946
9.44067	0.0011548
9.44166	0.00121836
9.44266	0.00120424
9.44366	0.00129606
9.44465	0.00148676
9.44565	0.00157151
9.44665	0.00153267
9.44764	0.00140377
9.44864	0.00135079
9.44964	0.00136139
9.45063	0.00141613
9.45163	0.00151854
9.45262	0.00146204
9.45362	0.00123955
9.45462	0.00104532
9.45561	0.00107887
9.45661	0.00105591
9.45761	0.0009535
9.4586	0.00090053
9.4596	0.00081224
9.4606	0.0007628
9.46159	0.00082813
9.46259	0.00081048
9.46359	0.00068511
9.46458	0.00070277
9.46558	0.00085815
9.46658	0.00093761
9.46757	0.0008193
9.46857	0.00075574
9.46956	0.00085109
9.47056	0.0009641
9.47156	0.00105238
9.47255	0.00104532
9.47355	0.00104885
9.47455	0.00119188
9.47554	0.00124132
9.47654	0.00126957
9.47754	0.00137198
9.47853	0.00142849
9.47953	0.00145321
9.48053	0.00149029
9.48152	0.00138787
9.48252	0.00118481
9.48352	0.00107534
9.48451	0.00094644
9.48551	0.00086875
9.48651	0.00087934
9.4875	0.00090053
9.4885	0.00101001
9.48949	0.00112478
9.49049	0.00119364
[truncated: 6,532 more rows]

## Sheet: Fig. 2b data 
Fig 2b SEC of BAX L113A
Elution Volume (mL)	Normalized A280
7.5005	0.00121224
7.5015	0.00111277
7.5025	0.00101329
7.50349	0.00087673
7.50449	0.00081603
7.50549	0.00085649
7.50649	0.00084301
7.50748	0.00083289
7.50848	0.00079411
7.50948	0.00075702
7.51048	0.00074016
7.51148	0.00081266
7.51247	0.00097452
7.51347	0.00108073
7.51447	0.00101498
7.51547	0.00093742
7.51646	0.00085144
7.51746	0.00083795
7.51846	0.00085144
7.51946	0.00094248
7.52045	0.00108242
7.52145	0.00100992
7.52245	0.00100992
7.52345	0.00105376
7.52444	0.00109085
7.52544	0.00117347
7.52644	0.00125439
7.52744	0.00129992
7.52843	0.00136736
7.52943	0.00139265
7.53043	0.0014702
7.53143	0.00154102
7.53242	0.0014702
7.53342	0.00140782
7.53442	0.00138253
7.53542	0.00136736
7.53641	0.00126788
7.53741	0.00124596
7.53841	0.00125439
7.53941	0.00118527
7.5404	0.00113974
7.5414	0.00107736
7.5424	0.00107568
7.5434	0.00112626
7.54439	0.00108579
7.54539	0.00108748
7.54639	0.00114312
7.54739	0.00113806
7.54839	0.00111951
7.54938	0.00094923
7.55038	0.00086324
7.55138	0.00094923
7.55238	0.00097283
7.55337	0.00098632
7.55437	0.00100824
7.55537	0.00100318
7.55637	0.00102847
7.55736	0.00099475
7.55836	0.00087335
7.55936	0.0009526
7.56036	0.00085649
7.56135	0.00069127
7.56235	0.00070138
7.56335	0.0005901
7.56435	0.000784
7.56534	0.00083458
7.56634	0.00089696
7.56734	0.00093742
7.56834	0.00079074
7.56933	0.00064406
7.57033	0.00045354
7.57133	0.00054121
7.57233	0.00060191
7.57332	0.00053784
7.57432	0.00053615
7.57532	0.00055976
7.57632	0.00063057
7.57731	0.00057493
7.57831	0.00036586
7.57931	0.00034057
7.58031	0.00041139
7.58131	0.00038778
7.5823	0.00036081
7.5833	0.00027819
7.5843	0.00016523
7.5853	0
7.58629	5.2266e-05
7.58729	9.2731e-05
7.58829	0.00011296
7.58929	0.00023267
7.59028	0.00025627
7.59128	0.00026133
7.59228	0.00026133
7.59328	0.00025627
7.59427	0.00027145
7.59527	0.00013825
7.59627	0.00010116
7.59727	9.9475e-05
7.59826	4.7208e-05
7.59926	7.2499e-05
7.60026	0.00015511
7.60126	0.00024953
7.60225	0.00028831
7.60325	0.0003861
7.60425	0.00050918
7.60525	0.00058505
7.60624	0.00063225
7.60724	0.00061202
7.60824	0.00054795
7.60924	0.00042488
7.61023	0.00059179
7.61123	0.00072667
7.61223	0.00063731
7.61323	0.0006997
7.61422	0.00063563
7.61522	0.00059516
7.61622	0.00065586
7.61722	0.00076039
7.61822	0.00090876
7.61921	0.00092562
7.62021	0.0009762
7.62121	0.00103858
7.62221	0.00095766
7.6232	0.00105207
7.6242	0.00108411
7.6252	0.00109422
7.6262	0.00099643
7.62719	0.00107736
7.62819	0.00125271
7.62919	0.00137579
7.63019	0.00121899
7.63118	0.00129486
7.63218	0.00136567
7.63318	0.00134544
7.63418	0.00139096
7.63517	0.00154102
7.63617	0.00153259
7.63717	0.0015916
7.63817	0.00174334
7.63916	0.00160171
7.64016	0.00162869
7.64116	0.00170119
7.64216	0.0016034
7.64315	0.00153933
7.64415	0.00152584
7.64515	0.00166747
7.64615	0.00156968
7.64714	0.00160677
7.64814	0.00162869
7.64914	0.00168096
7.65014	0.00179729
7.65113	0.00156125
7.65213	0.00163712
7.65313	0.00163712
7.65413	0.00155956
7.65512	0.00151741
7.65612	0.00153259
7.65712	0.00150561
7.65812	0.00165735
7.65911	0.00166747
7.66011	0.00154945
7.66111	0.00155788
7.66211	0.00153933
7.66311	0.00149044
7.6641	0.00143311
7.6651	0.00146346
7.6661	0.00143648
7.6671	0.001278
7.66809	0.0013134
7.66909	0.00136061
7.67009	0.001278
7.67109	0.00110602
7.67208	0.00117009
7.67308	0.00095934
7.67408	0.00095091
7.67508	0.00095597
7.67607	0.00111108
7.67707	0.00103353
7.67807	0.00105376
7.67907	0.00093405
7.68006	0.00092562
7.68106	0.00086661
7.68206	0.00078568
7.68306	0.00077388
7.68405	0.00085481
7.68505	0.00077725
7.68605	0.00087841
7.68705	0.00080086
7.68804	0.00077725
7.68904	0.00082277
7.69004	0.00080423
7.69104	0.00080929
7.69203	0.00088684
7.69303	0.00091382
7.69403	0.00090202
7.69503	0.00080591
7.69602	0.00087673
7.69702	0.0008312
7.69802	0.00094248
7.69902	0.00084975
7.70001	0.00078568
7.70101	0.00099812
7.70201	0.00088347
7.70301	0.00090876
7.70401	0.00082446
7.705	0.00077557
7.706	0.00075365
7.707	0.00063563
7.708	0.00068284
7.70899	0.00081266
7.70999	0.00075365
7.71099	0.00051929
7.71199	0.00058842
7.71298	0.00056819
7.71398	0.00061371
7.71498	0.00075365
7.71598	0.00077388
7.71697	0.00077388
7.71797	0.0005901
7.71897	0.00046534
7.71997	0.00048726
7.72096	0.00066429
7.72196	0.00068284
7.72296	0.00078231
7.72396	0.00086492
7.72495	0.0008801
7.72595	0.00069295
7.72695	0.00062551
7.72795	0.00053952
7.72895	0.00060191
7.72994	0.00068284
7.73094	0.00069801
7.73194	0.00071993
7.73294	0.00067778
7.73393	0.00064912
7.73493	0.00066935
7.73593	0.00067778
7.73693	0.00066766
7.73792	0.00045185
7.73892	0.00032034
7.73992	0.00030685
7.74092	0.00031697
7.74191	0.00037935
7.74291	0.00029842
7.74391	0.00019221
7.74491	0.00023773
7.7459	0.00033383
7.7469	0.000349
7.7479	0.00020401
7.7489	0.00035069
7.74989	0.00026639
7.75089	0.00021918
7.75189	0.00024953
7.75289	0.00023773
7.75388	0.00019389
7.75488	0.00014331
7.75588	8.5987e-05
7.75688	0.00023267
7.75787	0.00028662
7.75887	0.00040633
7.75987	0.00053952
7.76087	0.00071824
7.76187	0.00070644
7.76286	0.00091719
7.76386	0.00100149
7.76486	0.00099643
7.76586	0.00095934
7.76685	0.00106893
7.76785	0.00125777
7.76885	0.00139939
7.76985	0.0014466
7.77084	0.00146683
7.77184	0.00143986
7.77284	0.00145672
7.77384	0.00131509
7.77483	0.00124428
7.77583	0.00119876
7.77683	0.00129823
7.77783	0.00142637
7.77882	0.00146683
7.77982	0.00147189
7.78082	0.00150224
7.78182	0.00153259
7.78281	0.001627
7.78381	0.00165904
7.78481	0.00165904
7.78581	0.00162363
7.7868	0.0016877
7.7878	0.00184618
7.7888	0.001917
7.7898	0.00193892
7.79079	0.00185124
7.79179	0.00177537
7.79279	0.00182427
7.79379	0.00198107
7.79479	0.00192037
7.79578	0.00171299
7.79678	0.00161857
7.79778	0.00160508
7.79878	0.00148201
7.79977	0.00156462
7.80077	0.00159328
7.80177	0.00165566
7.80276	0.00162869
7.80376	0.00167927
7.80476	0.00180572
7.80576	0.00178717
7.80675	0.00176357
7.80775	0.0016995
7.80875	0.00156631
7.80975	0.00143817
7.81074	0.00143648
7.81174	0.00128811
7.81274	0.00115323
7.81374	0.00118695
7.81473	0.0010605
7.81573	0.00107736
7.81673	0.00095934
7.81773	0.00094417
7.81873	0.0009526
7.81972	0.00106219
7.82072	0.00093068
7.82172	0.00095766
7.82272	0.00103353
7.82371	0.00110771
7.82471	0.00107568
7.82571	0.00110097
7.82671	0.00094585
7.8277	0.00071824
7.8287	0.00064068
7.8297	0.00052941
7.8307	0.00040802
7.83169	0.00034395
7.83269	0.00029505
7.83369	0.00025796
7.83469	0.00023098
7.83568	0.00027145
7.83668	0.00034057
7.83768	0.00028831
7.83868	0.00034226
7.83967	0.00038441
7.84067	0.00038947
7.84167	0.00048894
7.84267	0.00055807
7.84366	0.00054795
7.84466	0.00060191
7.84566	0.00073342
7.84666	0.0008312
7.84765	0.0008683
7.84865	0.00095934
7.84965	0.00088178
7.85065	0.000784
7.85165	0.00072499
7.85264	0.00067946
7.85364	0.00060359
7.85464	0.00053109
7.85564	0.00056987
7.85663	0.00061708
7.85763	0.00058505
7.85863	0.00045691
7.85963	0.00039959
7.86062	0.00031697
7.86162	0.00037261
7.86262	0.00034732
7.86362	0.00023604
7.86461	0.00028999
7.86561	0.0003861
7.86661	0.00058336
7.86761	0.00067441
7.8686	0.00064406
7.8696	0.00051929
7.8706	0.00050918
7.8716	0.00044174
7.87259	0.00034563
7.87359	0.00031528
7.87459	0.00032034
7.87559	0.00036755
7.87659	0.00055976
7.87758	0.00067272
7.87858	0.00065755
7.87958	0.00069464
7.88058	0.00084975
7.88157	0.00101161
7.88257	0.00108411
7.88357	0.00105039
7.88457	0.00096946
7.88556	0.00089527
7.88656	0.00071993
7.88756	0.00062551
7.88856	0.00069127
7.88955	0.00074353
7.89055	0.00078737
7.89155	0.00074353
7.89255	0.00070813
7.89354	0.00072836
7.89454	0.00072499
7.89554	0.00070813
7.89654	0.00069295
7.89753	0.00073679
7.89853	0.00080254
7.89953	0.00085987
7.90053	0.00097452
7.90153	0.00111614
7.90252	0.00119707
7.90352	0.00125608
7.90452	0.00133195
7.90552	0.00130666
7.90651	0.00122067
7.90751	0.00118358
7.90851	0.0013016
7.90951	0.00148706
7.9105	0.00164386
7.9115	0.00173659
7.9125	0.00179055
7.9135	0.00180909
7.91449	0.0017838
7.91549	0.00171805
7.91649	0.0015545
7.91749	0.00140276
7.91848	0.00139096
7.91948	0.00136398
7.92048	0.00135893
7.92148	0.00137579
7.92247	0.0013859
7.92347	0.00131846
7.92447	0.00137073
7.92547	0.00146683
7.92646	0.00147526
7.92746	0.00148369
7.92846	0.0014466
7.92946	0.00140276
7.93045	0.00133364
7.93145	0.00121562
7.93245	0.00110265
7.93345	0.00110265
7.93444	0.00126282
7.93544	0.00141456
7.93644	0.00154945
7.93744	0.00176694
7.93844	0.00176526
7.93943	0.00172816
7.94043	0.00172985
7.94143	0.00166409
7.94243	0.00167758
7.94342	0.00167758
7.94442	0.00157474
7.94542	0.00151235
7.94642	0.00151741
7.94741	0.00148875
7.94841	0.00142974
7.94941	0.0013623
7.9504	0.00133364
7.9514	0.00130329
7.9524	0.00133532
7.9534	0.00142637
7.95439	0.0013859
7.95539	0.001423
7.95639	0.00154102
7.95739	0.00171299
7.95838	0.00181078
7.95938	0.00176863
7.96038	0.00167253
7.96138	0.00165061
7.96238	0.00168096
7.96337	0.00169107
7.96437	0.00174334
7.96537	0.00180066
7.96637	0.00185124
7.96736	0.00203165
7.96836	0.00207211
7.96936	0.00212606
7.97036	0.00221374
7.97135	0.00226937
7.97235	0.00239245
7.97335	0.00246664
7.97435	0.0026639
7.97534	0.002556
7.97634	0.00247001
7.97734	0.00253239
7.97834	0.00264198
7.97933	0.00272291
7.98033	0.00278529
7.98133	0.00278698
7.98233	0.00285442
7.98332	0.00292017
7.98432	0.00285948
7.98532	0.00280215
7.98632	0.00274146
7.98731	0.00268919
7.98831	0.00265547
7.98931	0.0026639
7.99031	0.00262006
7.9913	0.00270437
7.9923	0.00271617
7.9933	0.00273471
7.9943	0.00280721
7.9953	0.00285779
7.99629	0.0028207
7.99729	0.00289151
7.99829	0.00287297
7.99929	0.00287634
8.00028	0.00288477
8.00128	0.00296907
8.00228	0.00293535
8.00328	0.00292017
8.00427	0.00308203
8.00527	0.00308878
8.00627	0.0030618
8.00727	0.00301291
8.00826	0.00303651
8.00926	0.0030854
8.01026	0.00312587
8.01126	0.00311744
8.01225	0.0031343
8.01325	0.00320005
8.01425	0.00317308
8.01525	0.00316465
8.01624	0.00326918
8.01724	0.00310395
8.01824	0.00308203
8.01924	0.00312081
8.02023	0.00302471
8.02123	0.00290837
8.02223	0.00278024
8.02323	0.00275495
8.02422	0.00267907
8.02522	0.00262512
8.02622	0.00273977
8.02722	0.0026521
8.02821	0.00258466
8.02921	0.00262175
8.03021	0.00258129
8.03121	0.00265716
8.03221	0.00267064
8.0332	0.00267233
8.0342	0.00284768
8.0352	0.00283082
8.0362	0.00277686
8.03719	0.00274314
8.03819	0.00278024
8.03919	0.00260826
8.04019	0.00266896
8.04118	0.00268582
8.04218	0.00262175
8.04318	0.00255768
8.04418	0.00259477
8.04517	0.00269762
8.04617	0.00277012
8.04717	0.00280384
8.04817	0.00277181
8.04917	0.00294884
8.05016	0.00297244
8.05116	0.00277518
8.05216	0.00270099
8.05316	0.00258803
8.05415	0.00249361
8.05515	0.0024953
8.05615	0.00246327
8.05715	0.00248518
8.05814	0.00238065
8.05914	0.00242111
8.06014	0.0024835
8.06114	0.00249867
8.06213	0.00246495
8.06313	0.00248518
8.06413	0.00244135
8.06513	0.002411
8.06612	0.00221036
8.06712	0.00227949
8.06812	0.00231321
8.06912	0.00236716
8.07011	0.00238402
8.07111	0.00269425
8.07211	0.00270605
8.07311	0.00283419
8.0741	0.00271448
8.0751	0.00279372
8.0761	0.00282407
8.0771	0.0029657
8.07809	0.00308203
8.07909	0.00317476
8.08009	0.00318151
8.08109	0.00328435
8.08208	0.0033265
8.08308	0.00340743
8.08408	0.00330121
8.08508	0.00342935
8.08607	0.00357098
8.08707	0.00368394
8.08807	0.00376318
8.08907	0.00401946
8.09006	0.00415434
8.09106	0.00408352
8.09206	0.00409701
8.09306	0.00418637
8.09406	0.00415096
8.09505	0.00425213
8.09605	0.00442241
8.09705	0.00434991
8.09805	0.00442241
8.09904	0.00447299
8.10004	0.00469555
8.10104	0.00483717
8.10204	0.00484729
8.10303	0.0050513
8.10403	0.00515077
8.10503	0.00524181
8.10603	0.00527216
8.10702	0.00529745
8.10802	0.00520472
8.10902	0.00531431
8.11002	0.00547111
8.11101	0.00569535
8.11201	0.00561442
8.11301	0.00561611
8.11401	0.00568186
8.115	0.0057982
8.116	0.00600052
8.117	0.0061236
8.118	0.00624668
8.11899	0.00614215
8.11999	0.00630569
8.12099	0.00619778
8.12199	0.00630569
8.12298	0.00637987
8.12398	0.00649115
8.12498	0.00651307
8.12598	0.00649115
8.12697	0.00637144
8.12797	0.00645912
8.12897	0.00647598
8.12997	0.00656702
8.13096	0.00648103
8.13196	0.0065569
8.13296	0.00660243
8.13396	0.00672888
8.13495	0.00665807
8.13595	0.00675923
8.13695	0.0066294
8.13795	0.00650801
8.13895	0.00648272
8.13994	0.00635964
8.14094	0.00647598
8.14194	0.00661929
8.14294	0.00672719
8.14393	0.00684016
8.14493	0.00679126
8.14593	0.00668841
8.14693	0.00683341
8.14792	0.00688568
8.14892	0.0069548
8.14992	0.00688062
8.15092	0.0068233
8.15191	0.00702224
8.15291	0.00706439
8.15391	0.00705596
8.15491	0.00696998
8.1559	0.00701887
8.1569	0.00719085
8.1579	0.00729706
8.1589	0.00719928
8.15989	0.00700033
8.16089	0.00687725
8.16189	0.00699864
8.16289	0.00711498
8.16389	0.00727852
8.16488	0.00731898
8.16588	0.00733416
8.16688	0.00729706
8.16788	0.00721445
8.16887	0.00730212
8.16987	0.00738305
8.17087	0.00744375
8.17187	0.00736282
8.17286	0.00733247
8.17386	0.00744543
8.17486	0.00754659
8.17586	0.00763595
8.17685	0.00776915
8.17785	0.00775397
8.17885	0.00768316
8.17985	0.00773543
8.18084	0.00792258
8.18184	0.0079917
8.18284	0.00796135
8.18384	0.00790572
8.18483	0.00796641
8.18583	0.00803891
8.18683	0.00837611
8.18783	0.00851099
8.18882	0.00852954
8.18982	0.00860204
8.19082	0.00873523
8.19182	0.008715
8.19281	0.00869477
8.19381	0.00883134
8.19481	0.00885831
8.19581	0.00888698
8.1968	0.00880267
8.1978	0.00883639
8.1988	0.00883134
8.1998	0.00896959
8.20079	0.00919383
8.20179	0.00924778
8.20279	0.0092815
8.20379	0.00932365
8.20478	0.0093422
8.20578	0.00941301
8.20678	0.00929836
8.20778	0.00938603
8.20878	0.00960522
8.20977	0.00978562
8.21077	0.00992219
8.21177	0.0100082
8.21277	0.0100857
8.21376	0.0101076
8.21476	0.0102021
8.21576	0.0102763
8.21676	0.01031
8.21775	0.0104634
8.21875	0.0105696
8.21975	0.0106
8.22075	0.0106421
8.22174	0.0108529
8.22274	0.0110383
8.22374	0.0112912
8.22474	0.0113604
8.22573	0.0113705
8.22673	0.0113452
8.22773	0.0115559
8.22873	0.0116385
8.22972	0.0117262
8.23072	0.0117549
8.23172	0.0118476
8.23272	0.0119994
8.23371	0.0121191
8.23471	0.0121376
8.23571	0.0122101
8.23671	0.0121949
8.2377	0.012436
8.2387	0.0127446
8.2397	0.0128356
8.2407	0.0129553
8.24169	0.0130261
8.24269	0.0131897
8.24369	0.0132167
8.24469	0.013424
8.24569	0.0136567
8.24668	0.0138624
8.24768	0.0140681
8.24868	0.0141254
8.24968	0.0141726
8.25067	0.0142654
8.25167	0.014321
8.25267	0.0144491
8.25367	0.014643
8.25466	0.0148892
8.25566	0.0151151
8.25666	0.0153006
8.25766	0.0154439
8.25865	0.0155231
8.25965	0.015712
8.26065	0.0159396
8.26165	0.0161587
8.26264	0.0163189
8.26364	0.0165516
8.26464	0.0167337
8.26564	0.0168635
8.26663	0.0171737
8.26763	0.0173794
8.26863	0.0175446
8.26963	0.0178026
8.27062	0.0180218
8.27162	0.0181567
8.27262	0.0182781
8.27362	0.0183725
8.27461	0.0186102
8.27561	0.0188665
8.27661	0.0191177
8.27761	0.0192812
8.27861	0.0195426
8.2796	0.0197955
8.2806	0.019932
8.2816	0.0200518
8.2826	0.0202259
8.28359	0.020521
8.28459	0.020974
8.28559	0.0213018
8.28659	0.021438
8.28758	0.021557
8.28858	0.0216489
8.28958	0.0218689
8.29058	0.0221107
8.29157	0.0223987
8.29257	0.0226098
8.29357	0.0227807
8.29457	0.0229407
8.29556	0.0231242
8.29656	0.0233005
8.29756	0.02343
8.29856	0.0236763
8.29955	0.0238893
8.30055	0.0240122
8.30155	0.0242971
8.30255	0.0245883
8.30354	0.0248385
8.30454	0.0250941
8.30554	0.0253679
8.30654	0.0257021
8.30753	0.0260475
8.30853	0.0262708
8.30953	0.0263539
8.31053	0.0264849
8.31152	0.0267216
8.31252	0.0270042
8.31352	0.0272011
8.31452	0.0273223
8.31551	0.0276501
8.31651	0.0279335
8.31751	0.0281443
8.31851	0.02845
8.31951	0.0287649
8.3205	0.029097
8.3215	0.0294467
8.3225	0.0296856
8.3235	0.0298773
8.32449	0.0300685
8.32549	0.0303285
8.32649	0.0306495
8.32749	0.0309056
8.32848	0.0312501
8.32948	0.0316055
8.33048	0.0318869
8.33148	0.032197
8.33247	0.0325089
8.33347	0.0326786
8.33447	0.0328071
8.33547	0.0329528
8.33646	0.0332163
8.33746	0.0335373
8.33846	0.0337717
8.33946	0.0340753
8.34045	0.0343915
8.34145	0.0346632
8.34245	0.0349991
8.34345	0.0353793
8.34444	0.0357352
8.34544	0.0361365
8.34644	0.0364789
8.34744	0.0368173
8.34843	0.0371543
8.34943	0.0374716
8.35043	0.0378906
8.35143	0.0382526
8.35243	0.0384866
8.35342	0.0386881
8.35442	0.0388822
8.35542	0.0391334
8.35642	0.0393146
8.35741	0.0394004
8.35841	0.0395965
8.35941	0.0401155
8.36041	0.0403834
8.3614	0.0406842
8.3624	0.0409072
8.3634	0.0411259
8.3644	0.0416125
8.36539	0.041861
8.36639	0.0420073
8.36739	0.0423014
8.36839	0.0426509
8.36938	0.0428856
8.37038	0.0431199
8.37138	0.0433484
8.37238	0.0435851
8.37337	0.0439786
8.37437	0.0442361
8.37537	0.0445156
8.37637	0.0447357
8.37736	0.0450381
8.37836	0.0451882
8.37936	0.0453022
8.38036	0.0455856
8.38135	0.0460064
8.38235	0.0462974
8.38335	0.046639
8.38435	0.0469322
8.38534	0.0471345
8.38634	0.0474695
8.38734	0.0476815
8.38834	0.0479662
8.38934	0.0482387
8.39033	0.0484408
8.39133	0.0486735
8.39233	0.0489643
8.39333	0.0491151
8.39432	0.0493707
8.39532	0.0494546
8.39632	0.0495843
8.39732	0.0498839
8.39831	0.0501483
8.39931	0.0503412
8.40031	0.0506069
8.40131	0.0508002
8.4023	0.0510776
8.4033	0.0514074
8.4043	0.0517587
8.4053	0.0521039
8.40629	0.0524406
8.40729	0.0529142
8.40829	0.0533699
8.40929	0.0536157
8.41028	0.0539529
8.41128	0.0541536
8.41228	0.05442
8.41328	0.0548514
8.41427	0.0550824
8.41527	0.055454
8.41627	0.0558598
8.41727	0.0561017
8.41826	0.0563152
8.41926	0.0565963
8.42026	0.0569786
8.42126	0.057174
8.42225	0.0576495
8.42325	0.0578721
8.42425	0.0581147
8.42525	0.0584487
8.42624	0.0588505
8.42724	0.0590201
8.42824	0.0592236
8.42924	0.059475
8.43023	0.0598051
8.43123	0.0600275
8.43223	0.0603021
8.43323	0.0605549
8.43423	0.060768
8.43522	0.0611407
8.43622	0.0613989
8.43722	0.0616914
8.43822	0.0619644
8.43921	0.0622626
8.44021	0.0625142
8.44121	0.0628001
8.44221	0.0630603
8.4432	0.0635209
8.4442	0.0638559
8.4452	0.0642378
8.4462	0.0646082
8.44719	0.0648979
8.44819	0.0651088
8.44919	0.0654525
8.45019	0.0656672
8.45118	0.0658592
8.45218	0.0661335
8.45318	0.066432
8.45418	0.0666365
8.45517	0.0667901
8.45617	0.0669077
8.45717	0.0670741
8.45817	0.0671359
8.45917	0.067355
8.46016	0.0675198
8.46116	0.067728
8.46216	0.0678995
8.46316	0.0681655
8.46415	0.0682785
8.46515	0.0682565
8.46615	0.0684688
8.46715	0.0686883
8.46814	0.068862
8.46914	0.0691218
8.47014	0.0691228
8.47114	0.0693343
8.47213	0.0693997
8.47313	0.0696067
8.47413	0.0699775
8.47513	0.0701784
8.47612	0.0703241
8.47712	0.0705119
8.47812	0.0708412
8.47912	0.0711707
8.48011	0.0713651
8.48111	0.071522
8.48211	0.0715458
8.48311	0.0717213
8.4841	0.0718955
8.4851	0.0719098
8.4861	0.0721624
8.4871	0.0724566
8.48809	0.0726516
8.48909	0.0727398
8.49009	0.0729017
8.49109	0.0730605
8.49208	0.0731831
8.49308	0.0731725
8.49408	0.0731538
8.49508	0.0733416
8.49607	0.073493
8.49707	0.0736665
8.49807	0.0739851
8.49907	0.0742655
8.50006	0.0743744
8.50106	0.074559
8.50206	0.0748121
8.50306	0.074828
8.50405	0.075035
8.50505	0.0752017
8.50605	0.0753756
8.50705	0.0755993
8.50804	0.0756909
8.50904	0.0757362
8.51004	0.0758649
8.51104	0.0759328
8.51204	0.0761242
8.51303	0.0761634
8.51403	0.0762309
8.51503	0.0764487
8.51603	0.0763874
8.51702	0.0764076
8.51802	0.076472
8.51902	0.0763241
8.52002	0.0764332
8.52101	0.0765799
8.52201	0.0767129
8.52301	0.0768262
8.52401	0.0767451
8.525	0.0767401
8.526	0.0766632
8.527	0.0767576
8.528	0.0766313
8.529	0.0766949
8.52999	0.0768347
8.53099	0.0768082
8.53199	0.0769068
8.53299	0.0769247
8.53398	0.0770147
8.53498	0.0771889
8.53598	0.077126
8.53697	0.0769596
8.53797	0.0769061
8.53897	0.0768249
8.53997	0.0768701
8.54096	0.0769737
8.54196	0.0770269
8.54296	0.0770771
8.54396	0.0771252
8.54495	0.0770901
8.54595	0.0770149
8.54695	0.0770167
8.54795	0.0768606
8.54895	0.0767163
8.54994	0.0768262
8.55094	0.0767782
8.55194	0.0767296
8.55294	0.0766148
8.55393	0.0765049
8.55493	0.0765286
8.55593	0.0764551
8.55693	0.0764356
8.55792	0.0766037
8.55892	0.0766492
8.55992	0.0767208
8.56092	0.0768171
8.56191	0.0767139
8.56291	0.0764806
8.56391	0.0764956
8.56491	0.0764627
8.56591	0.0766741
8.5669	0.0767144
8.5679	0.0768459
8.5689	0.0769761
8.5699	0.0770734
8.57089	0.077198
8.57189	0.077212
8.57289	0.0772221
8.57389	0.077282
8.57488	0.0773197
8.57588	0.077332
8.57688	0.0774821
8.57788	0.0776156
8.57887	0.0775805
8.57987	0.0773856
8.58087	0.0773509
8.58187	0.0774728
8.58286	0.0774915
8.58386	0.0775991
8.58486	0.0777416
8.58586	0.0778928
8.58685	0.0779725
8.58785	0.0780813
8.58885	0.0782851
8.58985	0.0784273
8.59084	0.0784423
8.59184	0.0784505
8.59284	0.0785089
8.59384	0.0785534
8.59483	0.0786392
8.59583	0.0787264
8.59683	0.0787817
8.59783	0.0787919
8.59882	0.0787473
8.59982	0.0787731
8.60082	0.0788518
8.60182	0.0789536
8.60281	0.079076
8.60381	0.0791344
8.60481	0.0791521
8.60581	0.0792106
8.6068	0.0792794
8.6078	0.0790293
8.6088	0.0790524
8.6098	0.0790735
8.61079	0.0790639
8.61179	0.0793249
8.61279	0.0794967
8.61379	0.0796567
8.61478	0.0797231
8.61578	0.0795431
8.61678	0.0796193
8.61778	0.0794724
8.61877	0.0794928
8.61977	0.0794667
8.62077	0.0792438
8.62177	0.0791305
8.62277	0.0791271
8.62376	0.079105
8.62476	0.079048
8.62576	0.0790125
8.62676	0.0789066
8.62775	0.0788526
8.62875	0.0787828
8.62975	0.0788678
8.63075	0.0789578
8.63174	0.0788921
8.63274	0.0788938
8.63374	0.0787599
8.63474	0.0786252
8.63574	0.0784829
8.63673	0.0782689
8.63773	0.0782089
8.63873	0.0780519
8.63973	0.0778223
8.64072	0.0777453
8.64172	0.0775903
8.64272	0.077519
8.64372	0.07749
8.64471	0.0772086
8.64571	0.077158
8.64671	0.0771378
8.64771	0.077055
8.6487	0.0770579
8.6497	0.0768443
8.6507	0.0767837
8.6517	0.0766369
8.65269	0.0765522
8.65369	0.0764948
8.65469	0.0764024
8.65569	0.0763693
8.65668	0.0762459
8.65768	0.0763718
8.65868	0.0763665
8.65968	0.0762626
8.66067	0.0761058
8.66167	0.0758765
8.66267	0.0757077
8.66367	0.0756652
8.66466	0.0756632
8.66566	0.075728
8.66666	0.0756447
8.66766	0.0757322
8.66865	0.075803
8.66965	0.0757715
8.67065	0.0757812
8.67165	0.0757546
8.67264	0.0755668
8.67364	0.0754307
8.67464	0.0754403
8.67564	0.0754546
8.67663	0.0754078
8.67763	0.0752955
8.67863	0.0752427
8.67963	0.0751704
8.68062	0.0750906
8.68162	0.0750389
8.68262	0.0750136
8.68362	0.0750546
8.68462	0.0750055
8.68561	0.0749203
8.68661	0.0750212
8.68761	0.0749735
8.68861	0.0749824
8.6896	0.0750507
8.6906	0.0749945
8.6916	0.074995
8.6926	0.0749377
8.69359	0.074916
8.69459	0.0750588
8.69559	0.0749706
8.69659	0.0747679
8.69758	0.0746804
8.69858	0.0746401
8.69958	0.0746693
8.70058	0.0745786
8.70157	0.0744673
8.70257	0.0743294
8.70357	0.0742293
8.70457	0.0742505
8.70556	0.0742771
8.70656	0.0742137
8.70756	0.0740043
8.70856	0.073841
8.70955	0.0737014
8.71055	0.0735904
8.71155	0.0734717
8.71255	0.0734174
8.71354	0.0732817
8.71454	0.0730988
8.71554	0.0730487
8.71654	0.0730227
8.71753	0.0728971
8.71853	0.0726985
8.71953	0.072541
8.72053	0.0724819
8.72152	0.072467
8.72252	0.0725272
8.72352	0.0725684
8.72452	0.0725277
8.72551	0.0724962
8.72651	0.0724156
8.72751	0.0724144
8.72851	0.0725028
8.72951	0.0724767
8.7305	0.0723967
8.7315	0.0723472
8.7325	0.0722381
8.7335	0.0720115
8.73449	0.0718343
8.73549	0.0717662
8.73649	0.071711
8.73749	0.0716689
8.73848	0.0716389
8.73948	0.0715055
8.74048	0.0714217
8.74148	0.0712797
8.74248	0.071185
8.74347	0.0711293
8.74447	0.0710449
8.74547	0.0710105
8.74647	0.0710707
8.74746	0.0710725
8.74846	0.0710007
8.74946	0.0708451
8.75046	0.0706856
8.75145	0.0705307
8.75245	0.0704866
8.75345	0.070487
8.75445	0.0704088
8.75544	0.0702855
8.75644	0.0701881
8.75744	0.0701297
8.75844	0.0701034
8.75943	0.070053
8.76043	0.0700532
8.76143	0.0700872
8.76243	0.0700683
8.76342	0.0700043
8.76442	0.0700105
8.76542	0.06992
8.76642	0.069731
8.76741	0.0695936
8.76841	0.0694206
8.76941	0.0692515
8.77041	0.0690723
8.7714	0.0689731
8.7724	0.0689466
8.7734	0.0688209
8.7744	0.0686796
8.77539	0.0685287
8.77639	0.0684491
8.77739	0.0683715
8.77839	0.0681247
8.77938	0.0679799
8.78038	0.0679425
8.78138	0.0678821
8.78238	0.0679151
8.78337	0.0679258
8.78437	0.0678561
8.78537	0.0676705
8.78637	0.0674808
8.78736	0.0673132
8.78836	0.0672031
8.78936	0.0671443
8.79036	0.0671472
8.79135	0.0671706
8.79235	0.0670974
8.79335	0.0669074
8.79435	0.0667565
8.79534	0.0667326
8.79634	0.0665739
8.79734	0.0664726
8.79834	0.0663593
8.79933	0.0662554
8.80033	0.0661521
8.80133	0.0661802
8.80233	0.0661325
8.80333	0.06599
8.80432	0.0658161
8.80532	0.0656021
8.80632	0.0654851
8.80732	0.0654735
8.80831	0.0654232
8.80931	0.0653591
8.81031	0.0653274
8.81131	0.065271
8.8123	0.0651771
8.8133	0.0651363
8.8143	0.0650224
8.8153	0.0648594
8.81629	0.0647928
8.81729	0.0647073
8.81829	0.0646305
8.81929	0.0645846
8.82029	0.0645229
8.82128	0.0643833
8.82228	0.0641108
8.82328	0.0639174
8.82428	0.0637672
8.82527	0.063662
8.82627	0.0636263
8.82727	0.063488
8.82827	0.0634893
8.82926	0.0634609
8.83026	0.0633331
8.83126	0.0632516
8.83225	0.0631179
8.83325	0.0630424
8.83425	0.0630222
8.83525	0.0630195
8.83625	0.0630063
8.83724	0.0629631
8.83824	0.0629119
8.83924	0.0627635
8.84024	0.0627575
8.84123	0.0626585
8.84223	0.0627067
8.84323	0.0627109
8.84423	0.0626597
8.84522	0.0625585
8.84622	0.0626308
8.84722	0.0625218
8.84822	0.0624958
8.84921	0.0624948
8.85021	0.062484
8.85121	0.0623983
8.85221	0.0622734
8.8532	0.0622429
8.8542	0.0621965
8.8552	0.0621871
8.8562	0.062022
8.8572	0.0619256
8.85819	0.0618091
8.85919	0.061602
8.86019	0.0615397
8.86119	0.0613473
8.86218	0.061248
8.86318	0.0611294
8.86418	0.0609408
8.86518	0.0608629
8.86617	0.0608177
8.86717	0.060739
8.86817	0.0607597
8.86917	0.0607853
8.87016	0.0606916
8.87116	0.0607786
8.87216	0.0608511
8.87316	0.0608575
8.87415	0.0609189
8.87515	0.0609133
8.87615	0.0607068
8.87715	0.0606746
8.87814	0.0605039
8.87914	0.0603239
8.88014	0.060281
8.88114	0.0600765
8.88213	0.0598744
8.88313	0.0598541
8.88413	0.0598489
8.88513	0.0597231
8.88612	0.0597385
8.88712	0.0597687
8.88812	0.0597215
8.88912	0.0596302
8.89011	0.0594223
8.89111	0.0593649
8.89211	0.0592246
8.89311	0.0590932
8.8941	0.0590717
8.8951	0.0589378
8.8961	0.0588725
8.8971	0.0588285
8.89809	0.0585561
8.89909	0.0583973
8.90009	0.058433
8.90109	0.0583814
8.90208	0.0582074
8.90308	0.0581145
8.90408	0.0580697
8.90508	0.0579144
8.90607	0.0578606
8.90707	0.057892
8.90807	0.0577857
8.90907	0.0578891
8.91007	0.0577874
8.91106	0.0577652
8.91206	0.0576215
8.91306	0.0576564
8.91406	0.0575458
8.91505	0.0573698
8.91605	0.057289
8.91705	0.0572995
8.91805	0.0572245
8.91904	0.0571464
8.92004	0.0571316
8.92104	0.0569589
8.92204	0.0567674
8.92303	0.0566861
8.92403	0.0565416
8.92503	0.0564194
8.92603	0.0562248
8.92702	0.0562166
8.92802	0.0563162
8.92902	0.0563214
8.93002	0.0562985
8.93101	0.056384
8.93201	0.0564278
8.93301	0.056339
8.93401	0.0561409
8.93501	0.0560574
8.936	0.0560331
8.937	0.0558684
8.938	0.0557646
8.939	0.0556963
8.93999	0.0556625
8.94099	0.0555626
8.94199	0.0553977
8.94299	0.0553361
8.94398	0.0552512
8.94498	0.055198
8.94598	0.0549807
8.94698	0.054748
8.94797	0.0549268
8.94897	0.0550537
8.94997	0.0548784
8.95097	0.0546147
8.95196	0.0547369
8.95296	0.0547892
8.95396	0.0547882
8.95496	0.0547848
8.95595	0.0548423
8.95695	0.0546813
8.95795	0.0546538
8.95895	0.0545167
8.95994	0.0545363
8.96094	0.0544727
8.96194	0.054384
8.96294	0.0542215
8.96393	0.0542766
8.96493	0.0543522
8.96593	0.0542964
8.96693	0.0542154
8.96792	0.0541741
8.96892	0.0540011
8.96992	0.0538546
8.97092	0.0538836
8.97191	0.0538705
8.97291	0.0537914
8.97391	0.0537339
8.97491	0.0536265
8.9759	0.0537845
8.9769	0.0536934
8.9779	0.0535795
8.9789	0.0534807
8.9799	0.053392
8.98089	0.0533154
8.98189	0.0531876
8.98289	0.0529236
8.98389	0.0528282
8.98488	0.0529953
8.98588	0.052842
8.98688	0.0527897
8.98788	0.0526628
8.98887	0.0526889
8.98987	0.0526545
8.99087	0.0525254
8.99187	0.0527402
8.99286	0.0526323
8.99386	0.0526299
8.99486	0.0524665
8.99586	0.0524232
8.99685	0.0525282
8.99785	0.05235
8.99885	0.0521128
8.99985	0.0520228
9.00084	0.0521105
9.00184	0.051987
9.00284	0.0518174
9.00384	0.0516473
9.00483	0.0516143
9.00583	0.0515542
9.00683	0.0515011
9.00783	0.0515349
9.00882	0.0515321
9.00982	0.0513823
9.01082	0.0512718
9.01182	0.0513942
9.01281	0.051487
9.01381	0.0514767
9.01481	0.0514163
9.01581	0.051342
9.01681	0.0512963
9.0178	0.0512056
9.0188	0.0510673
9.0198	0.05116
9.0208	0.0510838
9.02179	0.0509301
9.02279	0.050723
9.02379	0.0507122
9.02479	0.0506955
9.02578	0.0504991
9.02678	0.0504147
9.02778	0.0503088
9.02878	0.050269
9.02977	0.0502439
9.03077	0.0500801
9.03177	0.0499999
9.03277	0.0499754
9.03376	0.0498357
9.03476	0.049718
9.03576	0.0495509
9.03676	0.0495081
9.03775	0.0494487
9.03875	0.0494009
9.03975	0.0493547
9.04075	0.0493958
9.04174	0.0491303
9.04274	0.0491164
9.04374	0.0490493
9.04474	0.0490576
9.04573	0.0491094
9.04673	0.0490709
9.04773	0.0490132
9.04873	0.0489197
9.04973	0.0488411
9.05072	0.0487767
9.05172	0.0487163
9.05272	0.0486386
9.05372	0.0486668
9.05471	0.0485149
9.05571	0.048422
9.05671	0.0483936
9.05771	0.0482606
9.0587	0.048146
9.0597	0.048044
9.0607	0.0479912
9.0617	0.0479487
9.06269	0.0477624
9.06369	0.0476675
9.06469	0.0475923
9.06569	0.0475764
9.06668	0.0475156
9.06768	0.0474437
9.06868	0.0473984
9.06968	0.0472682
9.07067	0.0470898
9.07167	0.0469637
9.07267	0.0471005
9.07367	0.0471197
9.07466	0.0470662
9.07566	0.0471177
9.07666	0.0470814
9.07766	0.0469973
9.07865	0.0469492
9.07965	0.0467412
9.08065	0.0466275
9.08165	0.0466272
9.08264	0.0466599
9.08364	0.0467223
9.08464	0.0466365
9.08564	0.0465289
9.08663	0.046423
9.08763	0.0464195
9.08863	0.0462583
9.08963	0.0461346
9.09063	0.046041
9.09162	0.0458891
9.09262	0.0456857
9.09362	0.0455328
9.09462	0.0455422
9.09561	0.0453514
9.09661	0.0451378
9.09761	0.0451063
9.09861	0.0451892
9.0996	0.0452064
9.1006	0.0451887
9.1016	0.0452126
9.1026	0.0451838
9.10359	0.0451148
9.10459	0.0451691
9.10559	0.0451669
9.10659	0.0450321
9.10758	0.0448815
9.10858	0.0447431
9.10958	0.0447483
9.11058	0.0447621
9.11157	0.0446642
9.11257	0.0446084
9.11357	0.0446202
9.11457	0.0446615
9.11556	0.0446913
9.11656	0.0446755
9.11756	0.0446251
9.11856	0.0445438
9.11956	0.04449
9.12055	0.044562
9.12155	0.0446866
9.12255	0.0446399
9.12355	0.0445573
9.12454	0.0445092
9.12554	0.0444519
9.12654	0.0444421
9.12754	0.0444715
9.12853	0.0444639
9.12953	0.0444905
9.13053	0.0445753
9.13153	0.0445711
9.13252	0.0445398
9.13352	0.0444502
9.13452	0.0443546
9.13552	0.0443445
9.13651	0.0442565
9.13751	0.0440656
9.13851	0.0441209
9.13951	0.0441181
9.1405	0.0439537
9.1415	0.0438871
9.1425	0.0439164
9.1435	0.0439259
9.14449	0.0438412
9.14549	0.0438116
9.14649	0.043866
9.14749	0.0438728
9.14848	0.0438456
9.14948	0.0438669
9.15048	0.0438112
9.15148	0.0436564
9.15247	0.0435939
9.15347	0.0435356
9.15447	0.0434162
9.15547	0.0433853
9.15647	0.0433329
9.15746	0.0433236
9.15846	0.0433713
9.15946	0.0432958
9.16046	0.043197
9.16145	0.0430945
9.16245	0.0429294
9.16345	0.0427632
9.16445	0.0425214
9.16544	0.0423611
9.16644	0.042307
9.16744	0.0422955
9.16844	0.0423451
9.16943	0.0424283
9.17043	0.0423594
9.17143	0.0422397
9.17243	0.0422377
9.17342	0.04224
9.17442	0.0422252
9.17542	0.0420962
9.17642	0.0419671
9.17741	0.0418533
9.17841	0.0417207
9.17941	0.0416288
9.18041	0.0415494
9.1814	0.0414751
9.1824	0.041319
9.1834	0.041221
9.1844	0.0412473
9.18539	0.0411954
9.18639	0.0412087
9.18739	0.0412274
9.18839	0.0410529
9.18938	0.0408312
9.19038	0.040802
9.19138	0.0408464
9.19238	0.0409108
9.19337	0.0408371
9.19437	0.0407162
9.19537	0.0406378
9.19637	0.0405704
9.19736	0.0404552
9.19836	0.0403799
9.19936	0.040192
9.20036	0.0400649
9.20135	0.0400698
9.20235	0.0400474
9.20335	0.0400062
9.20435	0.0399551
9.20535	0.0399138
9.20634	0.0398939
9.20734	0.039885
9.20834	0.0398204
9.20934	0.0397714
9.21033	0.0397461
9.21133	0.0397756
9.21233	0.0398246
9.21333	0.0397486
9.21432	0.0399481
9.21532	0.0400002
9.21632	0.039815
9.21732	0.0396633
9.21831	0.0394446
9.21931	0.039189
9.22031	0.0390415
9.22131	0.0389884
9.2223	0.03888
9.2233	0.0387781
9.2243	0.0386357
9.2253	0.0387287
9.2263	0.0387749
9.22729	0.0387891
9.22829	0.0388044
9.22929	0.0388329
9.23029	0.0387513
9.23128	0.0387508
9.23228	0.0387704
9.23328	0.0387974
9.23428	0.0388528
9.23527	0.0389019
9.23627	0.0388181
9.23727	0.0387628
9.23827	0.038783
9.23926	0.0388935
9.24026	0.0388983
9.24126	0.0388484
9.24226	0.0388348
9.24325	0.0388275
9.24425	0.0387788
9.24525	0.038682
9.24625	0.0385726
9.24724	0.0385608
9.24824	0.0384338
9.24924	0.038389
9.25024	0.0384136
9.25123	0.0384846
9.25223	0.0385182
9.25323	0.0383917
9.25423	0.0383846
9.25522	0.0383453
9.25622	0.0382529
9.25722	0.0382765
9.25822	0.0382157
9.25921	0.0381614
9.26021	0.0380204
9.26121	0.0378254
9.26221	0.0378603
9.2632	0.0379083
9.2642	0.0377382
9.2652	0.0376198
9.2662	0.0376301
9.26719	0.0375438
9.26819	0.0376492
9.26919	0.0378397
9.27019	0.0377943
9.27118	0.0376788
9.27218	0.0376765
9.27318	0.0377035
9.27418	0.0377374
9.27518	0.0378147
9.27617	0.0376927
9.27717	0.0376671
9.27817	0.0375971
9.27917	0.0374236
9.28016	0.0375583
9.28116	0.037388
9.28216	0.0374145
9.28316	0.037461
9.28415	0.0373828
9.28515	0.037299
9.28615	0.0372789
9.28715	0.037327
9.28814	0.0374254
9.28914	0.0372351
9.29014	0.0372383
9.29114	0.0373035
9.29213	0.0371538
9.29313	0.0369513
9.29413	0.0368943
9.29513	0.0370459
9.29612	0.0371011
9.29712	0.037158
9.29812	0.0372601
9.29912	0.0372189
9.30011	0.0372341
9.30111	0.0370221
9.30211	0.0368834
9.30311	0.0368154
9.3041	0.0367192
9.3051	0.0366054
9.3061	0.0366177
9.3071	0.0364332
9.30809	0.036413
9.30909	0.0363353
9.31009	0.0362336
9.31109	0.0362377
9.31208	0.0361249
9.31308	0.0359741
9.31408	0.0358514
9.31508	0.0358178
9.31607	0.0357861
9.31707	0.0359075
9.31807	0.0359665
9.31907	0.0358593
9.32007	0.0359183
9.32106	0.0360272
9.32206	0.0360186
9.32306	0.0359578
9.32406	0.036025
9.32505	0.0358224
9.32605	0.0357662
9.32705	0.0356405
9.32805	0.0354897
9.32904	0.0355317
9.33004	0.035293
9.33104	0.0354095
9.33204	0.0354437
9.33304	0.0353393
9.33403	0.0352815
9.33503	0.0353542
9.33603	0.0353238
9.33703	0.0353132
9.33802	0.0351112
9.33902	0.0352291
9.34002	0.0352266
9.34102	0.0351852
9.34201	0.0351156
9.34301	0.0352404
9.34401	0.0353258
9.34501	0.0350674
9.346	0.034862
9.347	0.0348367
9.348	0.0346806
9.349	0.0346767
9.34999	0.034668
9.35099	0.0347241
9.35199	0.0346692
9.35299	0.0347794
9.35398	0.0346759
9.35498	0.0345731
9.35598	0.0344941
9.35698	0.0344569
9.35797	0.0344825
9.35897	0.0346351
9.35997	0.0348708
9.36097	0.0349197
9.36196	0.0348995
9.36296	0.0349421
9.36396	0.0350527
9.36496	0.0350163
9.36595	0.0350406
9.36695	0.0349114
9.36795	0.0348098
9.36895	0.0348185
9.36994	0.0347551
9.37094	0.0347607
9.37194	0.0347755
9.37294	0.0346805
9.37393	0.0343908
9.37493	0.0343077
9.37593	0.0343958
9.37693	0.0343559
9.37792	0.0344645
9.37892	0.0345648
9.37992	0.0347017
9.38092	0.0345764
9.38191	0.0345255
9.38291	0.0344535
9.38391	0.0344432
9.38491	0.0344021
9.3859	0.0343818
9.3869	0.0343773
9.3879	0.0344402
9.3889	0.0344636
9.38989	0.0343832
9.39089	0.0342175
9.39189	0.0343272
9.39289	0.0342569
9.39389	0.0342291
9.39488	0.0343854
9.39588	0.0344663
9.39688	0.0343009
9.39788	0.0341472
9.39887	0.0341536
9.39987	0.0341775
9.40087	0.0341866
9.40187	0.0343057
9.40286	0.0342288
9.40386	0.0343943
9.40486	0.0344943
9.40586	0.0344687
9.40686	0.0345586
9.40785	0.0345682
9.40885	0.0344887
9.40985	0.034454
9.41085	0.0344572
9.41184	0.0344511
9.41284	0.0344572
9.41384	0.034266
9.41484	0.0342611
9.41583	0.0341586
9.41683	0.0342626
9.41783	0.0341129
9.41883	0.0340055
9.41982	0.0339018
9.42082	0.0339796
9.42182	0.0339121
9.42281	0.033944
9.42381	0.0339939
9.42481	0.0339126
9.42581	0.0338241
9.4268	0.0339045
9.4278	0.0339194
9.4288	0.0337483
9.4298	0.0335613
9.4308	0.0334643
9.43179	0.0333099
9.43279	0.0333126
9.43379	0.0333689
9.43479	0.033424
9.43578	0.0334576
9.43678	0.0333923
9.43778	0.0332016
9.43878	0.0330543
9.43977	0.0330529
9.44077	0.0331925
9.44177	0.0331656
9.44277	0.0330624
9.44377	0.0328821
9.44476	0.032737
9.44576	0.0328498
9.44676	0.0328928
9.44776	0.0330858
9.44875	0.0330968
9.44975	0.0329826
9.45075	0.0327533
9.45175	0.0325672
9.45274	0.0325928
9.45374	0.0324684
9.45474	0.0323773
9.45574	0.0325006
9.45673	0.0325679
9.45773	0.0325647
9.45873	0.0326265
9.45973	0.0325362
9.46072	0.0326533
9.46172	0.0326094
9.46272	0.0325684
9.46372	0.0327417
9.46471	0.0327205
9.46571	0.0327759
9.46671	0.032706
9.46771	0.0328091
9.4687	0.0327535
9.4697	0.0328538
9.4707	0.0328435
9.4717	0.0326795
9.47269	0.0325593
9.47369	0.0326296
9.47469	0.0327513
9.47569	0.0328078
9.47668	0.0327115
9.47768	0.0326429
9.47868	0.0326513
9.47968	0.0327535
9.48067	0.032866
9.48167	0.0329026
9.48267	0.032883
9.48367	0.0327555
9.48466	0.0325652
9.48566	0.0324772
9.48666	0.0324891
9.48766	0.0325913
9.48865	0.0326876
9.48965	0.0326598
9.49065	0.0325716
9.49165	0.0325203
9.49264	0.0325426
[truncated: 6,523 more rows]

## Sheet: Fig. 2c data
Fig 2c SEC of BAX F114A
Elution Volume (mL)	Normalized A280
7.50073	0.0480196
7.50157	0.0481062
7.5024	0.0481163
7.50323	0.0481385
7.50406	0.0481949
7.5049	0.0483097
7.50573	0.0484528
7.50656	0.0484084
7.50739	0.0484628
7.50822	0.0485414
7.50905	0.0484507
7.50989	0.0485273
7.51072	0.0485273
7.51155	0.048485
7.51238	0.048481
7.51321	0.0483842
7.51405	0.048354
7.51488	0.0483963
7.51571	0.0484608
7.51654	0.0485152
7.51737	0.0485736
7.51821	0.048622
7.51904	0.0486321
7.51987	0.0487046
7.5207	0.0487731
7.52153	0.0487126
7.52236	0.0486965
7.5232	0.0487227
7.52403	0.0486361
7.52486	0.0485575
7.52569	0.0484749
7.52653	0.0483883
7.52736	0.048348
7.52819	0.0483238
7.52902	0.0481083
7.52985	0.047931
7.53068	0.0479249
7.53152	0.0479088
7.53235	0.0478927
7.53318	0.0479249
7.53401	0.0478444
7.53484	0.0476791
7.53568	0.0476429
7.53651	0.0477255
7.53734	0.0477718
7.53817	0.0477275
7.539	0.0477154
7.53984	0.0475925
7.54067	0.0474495
7.5415	0.0473286
7.54233	0.0472803
7.54316	0.0473085
7.54399	0.0471594
7.54483	0.0470526
7.54566	0.0469317
7.54649	0.046835
7.54732	0.0465631
7.54816	0.0464986
7.54899	0.0465167
7.54982	0.0463616
7.55065	0.0463898
7.55148	0.0463515
7.55231	0.0462125
7.55315	0.0461863
7.55398	0.0460373
7.55481	0.0460191
7.55564	0.0459204
7.55647	0.0457512
7.55731	0.0455779
7.55814	0.0455457
7.55897	0.0455497
7.5598	0.0454389
7.56063	0.0454893
7.56147	0.0454853
7.5623	0.0453322
7.56313	0.0452697
7.56396	0.0452737
7.56479	0.0452173
7.56563	0.0452012
7.56646	0.0451891
7.56729	0.045179
7.56812	0.0452113
7.56895	0.0452234
7.56979	0.0452214
7.57062	0.0454067
7.57145	0.0456545
7.57228	0.0456827
7.57311	0.0456928
7.57395	0.0457472
7.57478	0.045727
7.57561	0.0457693
7.57644	0.0458459
7.57727	0.0457451
7.5781	0.045719
7.57894	0.0456666
7.57977	0.0455296
7.5806	0.0455195
7.58143	0.0456746
7.58226	0.0458701
7.5831	0.0459788
7.58393	0.0459184
7.58476	0.0458983
7.58559	0.0459829
7.58642	0.0460433
7.58726	0.0459668
7.58809	0.0458983
7.58892	0.0457733
7.58975	0.0456424
7.59058	0.0456041
7.59142	0.0456726
7.59225	0.0456666
7.59308	0.0456202
7.59391	0.0456525
7.59474	0.0456162
7.59558	0.0455115
7.59641	0.0454027
7.59724	0.0455457
7.59807	0.0455558
7.5989	0.0456283
7.59973	0.0454591
7.60057	0.0452757
7.6014	0.0453181
7.60223	0.0454047
7.60306	0.045445
7.60389	0.0456384
7.60473	0.0456605
7.60556	0.0455699
7.60639	0.045455
7.60722	0.045443
7.60805	0.0453845
7.60889	0.045441
7.60972	0.0455316
7.61055	0.0456202
7.61138	0.0456585
7.61221	0.0454691
7.61305	0.0454087
7.61388	0.0453765
7.61471	0.0453443
7.61554	0.0452395
7.61637	0.0451085
7.61721	0.0450884
7.61804	0.0451448
7.61887	0.0452617
7.6197	0.0450884
7.62053	0.0448769
7.62136	0.0449373
7.6222	0.0450582
7.62303	0.0451085
7.62386	0.0450642
7.62469	0.0451126
7.62552	0.0453483
7.62636	0.0454067
7.62719	0.0454651
7.62802	0.0453201
7.62885	0.0453543
7.62968	0.045443
7.63052	0.0455941
7.63135	0.0457109
7.63218	0.045588
7.63301	0.0456041
7.63384	0.0456021
7.63468	0.0456565
7.63551	0.0457975
7.63634	0.0460131
7.63717	0.046134
7.638	0.0462468
7.63884	0.0463233
7.63967	0.0464442
7.6405	0.046557
7.64133	0.0468068
7.64216	0.0469599
7.64299	0.0469519
7.64383	0.046831
7.64466	0.0466537
7.64549	0.0465006
7.64632	0.0464704
7.64715	0.0465349
7.64799	0.0466739
7.64882	0.0467444
7.64965	0.0467686
7.65048	0.0466195
7.65131	0.0465429
7.65215	0.046551
7.65298	0.0465772
7.65381	0.0467122
7.65464	0.0466799
7.65547	0.0466658
7.65631	0.0466336
7.65714	0.0466678
7.65797	0.0465993
7.6588	0.0465792
7.65963	0.0465429
7.66047	0.0464885
7.6613	0.0466074
7.66213	0.046968
7.66296	0.0470848
7.66379	0.0471231
7.66463	0.0469418
7.66546	0.046964
7.66629	0.0470063
7.66712	0.046833
7.66795	0.0468794
7.66879	0.0469277
7.66962	0.0471251
7.67045	0.0471956
7.67128	0.0471654
7.67211	0.0470969
7.67295	0.0470768
7.67378	0.0471191
7.67461	0.0470043
7.67544	0.0468532
7.67627	0.0468391
7.6771	0.0467988
7.67794	0.0466114
7.67877	0.0464845
7.6796	0.0464543
7.68043	0.0461702
7.68126	0.0463052
7.6821	0.0462045
7.68293	0.0461823
7.68376	0.0460957
7.68459	0.0459486
7.68542	0.0460453
7.68626	0.04614
7.68709	0.0461622
7.68792	0.0462548
7.68875	0.0462125
7.68958	0.0462166
7.69042	0.0462528
7.69125	0.0461984
7.69208	0.0462488
7.69291	0.0460977
7.69374	0.0460977
7.69458	0.0461037
7.69541	0.0460735
7.69624	0.0461521
7.69707	0.046273
7.6979	0.0462589
7.69874	0.0462891
7.69957	0.0463939
7.7004	0.0464241
7.70123	0.046283
7.70206	0.0462649
7.70289	0.0463435
7.70373	0.0460433
7.70456	0.0460111
7.70539	0.0459829
7.70622	0.0460433
7.70705	0.0459224
7.70789	0.0458398
7.70872	0.0457391
7.70955	0.0455054
7.71038	0.0454571
7.71121	0.0453422
7.71204	0.0452355
7.71288	0.0451932
7.71371	0.0453221
7.71454	0.0453201
7.71537	0.0453644
7.71621	0.0453704
7.71704	0.045584
7.71787	0.045441
7.7187	0.0454007
7.71953	0.0454027
7.72037	0.0454369
7.7212	0.0453261
7.72203	0.0455175
7.72286	0.045306
7.72369	0.0451992
7.72452	0.0449615
7.72536	0.0448426
7.72619	0.0450602
7.72702	0.0448547
7.72785	0.0448023
7.72868	0.0447197
7.72952	0.0446049
7.73035	0.0447701
7.73118	0.0446391
7.73201	0.0445001
7.73284	0.0446452
7.73367	0.0446734
7.73451	0.0447882
7.73534	0.0446452
7.73617	0.0447479
7.737	0.044619
7.73783	0.044617
7.73867	0.0443611
7.7395	0.0445163
7.74033	0.0444639
7.74116	0.0445827
7.742	0.0444981
7.74283	0.0446129
7.74366	0.0447399
7.74449	0.044623
7.74532	0.0447278
7.74615	0.0446613
7.74699	0.0445263
7.74782	0.0444457
7.74865	0.0444518
7.74948	0.0444357
7.75031	0.0444538
7.75115	0.0444518
7.75198	0.0442523
7.75281	0.0441073
7.75364	0.0441395
7.75447	0.0442121
7.75531	0.0441234
7.75614	0.0439945
7.75697	0.043926
7.7578	0.0439582
7.75863	0.0439985
7.75947	0.0440549
7.7603	0.0439643
7.76113	0.0440509
7.76196	0.0439643
7.76279	0.0440166
7.76363	0.0438232
7.76446	0.0437729
7.76529	0.0440227
7.76612	0.0442
7.76695	0.0443833
7.76779	0.0442906
7.76862	0.0443934
7.76945	0.044486
7.77028	0.0445868
7.77111	0.0445787
7.77194	0.0443531
7.77278	0.0443813
7.77361	0.0443934
7.77444	0.0442382
7.77527	0.0442544
7.7761	0.044341
7.77694	0.0442846
7.77777	0.0441153
7.7786	0.0441899
7.77943	0.0439038
7.78026	0.0439985
7.7811	0.0438676
7.78193	0.0438152
7.78276	0.0436016
7.78359	0.0437024
7.78442	0.0435694
7.78526	0.0433176
7.78609	0.0432793
7.78692	0.0434002
7.78775	0.0434767
7.78858	0.0435996
7.78941	0.0437568
7.79025	0.043787
7.79108	0.0435734
7.79191	0.0436339
7.79274	0.0435936
7.79357	0.0437608
7.79441	0.0439945
7.79524	0.0440368
7.79607	0.043934
7.7969	0.0437668
7.79774	0.043791
7.79857	0.0437285
7.7994	0.0436963
7.80023	0.0435875
7.80106	0.0437124
7.8019	0.0437044
7.80273	0.0435553
7.80356	0.0438333
7.80439	0.043932
7.80522	0.0443188
7.80605	0.0444175
7.80689	0.0442483
7.80772	0.0441979
7.80855	0.0439602
7.80938	0.0440166
7.81021	0.0440307
7.81105	0.0439844
7.81188	0.0440126
7.81271	0.0439421
7.81354	0.0439804
7.81437	0.0439884
7.8152	0.044063
7.81604	0.0441798
7.81687	0.0442241
7.8177	0.0441738
7.81853	0.044204
7.81937	0.0441375
7.8202	0.0441536
7.82103	0.0443893
7.82186	0.0443188
7.82269	0.04421
7.82353	0.0442564
7.82436	0.0443732
7.82519	0.0443712
7.82602	0.0445263
7.82685	0.0446371
7.82768	0.0447479
7.82852	0.0446472
7.82935	0.0445183
7.83018	0.0443631
7.83101	0.0441859
7.83184	0.0442161
7.83268	0.0443148
7.83351	0.044339
7.83434	0.044486
7.83517	0.0443511
7.836	0.0442644
7.83683	0.0441536
7.83767	0.044065
7.8385	0.0439844
7.83933	0.0440388
7.84016	0.044073
7.841	0.0440489
7.84183	0.0440267
7.84266	0.0439522
7.84349	0.0440287
7.84432	0.0440811
7.84516	0.0438313
7.84599	0.0437084
7.84682	0.043382
7.84765	0.0432148
7.84848	0.043233
7.84931	0.0432451
7.85015	0.0434949
7.85098	0.043517
7.85181	0.043511
7.85264	0.0433417
7.85347	0.0432813
7.85431	0.0434062
7.85514	0.0435231
7.85597	0.0435634
7.8568	0.0434002
7.85763	0.0432007
7.85847	0.043102
7.8593	0.0429308
7.86013	0.0427595
7.86096	0.0428965
7.86179	0.0427374
7.86263	0.0424715
7.86346	0.0425903
7.86429	0.0427374
7.86512	0.0427898
7.86595	0.0427756
7.86679	0.0426225
7.86762	0.0424433
7.86845	0.0423808
7.86928	0.0424171
7.87011	0.0423647
7.87094	0.0423748
7.87178	0.0423969
7.87261	0.0423828
7.87344	0.0423909
7.87427	0.0424533
7.8751	0.0424251
7.87594	0.0423546
7.87677	0.0423143
7.8776	0.0422257
7.87843	0.0422418
7.87926	0.042278
7.8801	0.0423183
7.88093	0.042276
7.88176	0.0422478
7.88259	0.0423506
7.88342	0.0424372
7.88426	0.0424473
7.88509	0.0423868
7.88592	0.0423264
7.88675	0.0424171
7.88758	0.0423707
7.88842	0.0424191
7.88925	0.0426427
7.89008	0.0426487
7.89091	0.042544
7.89174	0.0422881
7.89257	0.0422519
7.89341	0.0422237
7.89424	0.0422539
7.89507	0.0422095
7.8959	0.0422216
7.89673	0.0420685
7.89757	0.0420041
7.8984	0.0420222
7.89923	0.0420887
7.90006	0.0420303
7.9009	0.0420867
7.90173	0.0422942
7.90256	0.0422901
7.90339	0.0423526
7.90422	0.0424916
7.90505	0.0421955
7.90589	0.041998
7.90672	0.0418973
7.90755	0.0419154
7.90838	0.0420363
7.90921	0.0420967
7.91005	0.0420423
7.91088	0.0420162
7.91171	0.0420403
7.91254	0.0419497
7.91337	0.0418872
7.9142	0.0420504
7.91504	0.0421048
7.91587	0.0419597
7.9167	0.0418872
7.91753	0.041855
7.91836	0.0418852
7.9192	0.0419718
7.92003	0.0419718
7.92086	0.0419194
7.92169	0.0419114
7.92253	0.0419477
7.92336	0.0419739
7.92419	0.0419033
7.92502	0.0418429
7.92585	0.0417966
7.92668	0.041861
7.92752	0.0418993
7.92835	0.0418852
7.92918	0.041863
7.93001	0.0418207
7.93084	0.0416374
7.93168	0.0414501
7.93251	0.0414722
7.93334	0.0415689
7.93417	0.0416576
7.935	0.0416052
7.93583	0.0415649
7.93667	0.0415709
7.9375	0.0415468
7.93833	0.0414823
7.93916	0.0413856
7.93999	0.0413936
7.94083	0.0414601
7.94166	0.0416475
7.94249	0.0417361
7.94332	0.041724
7.94415	0.0416314
7.94499	0.0416535
7.94582	0.0417039
7.94665	0.0419154
7.94748	0.0421088
7.94831	0.0422277
7.94915	0.0422357
7.94998	0.0422357
7.95081	0.0421773
7.95164	0.0422095
7.95247	0.0421733
7.95331	0.0422257
7.95414	0.0423304
7.95497	0.0423969
7.9558	0.0423425
7.95663	0.0421491
7.95747	0.0422257
7.9583	0.0422317
7.95913	0.0422035
7.95996	0.0421652
7.96079	0.0420987
7.96163	0.0420242
7.96246	0.0421129
7.96329	0.0422156
7.96412	0.0422136
7.96495	0.0420121
7.96579	0.0418852
7.96662	0.0418248
7.96745	0.0418046
7.96828	0.0416797
7.96911	0.0417502
7.96994	0.0417744
7.97078	0.0417905
7.97161	0.0419154
7.97244	0.0419497
7.97327	0.0419799
7.9741	0.0420041
7.97494	0.0419678
7.97577	0.041851
7.9766	0.0418087
7.97743	0.0418207
7.97826	0.0417684
7.9791	0.0417019
7.97993	0.0417261
7.98076	0.0418026
7.98159	0.0417583
7.98242	0.0416999
7.98326	0.0415286
7.98409	0.0413755
7.98492	0.0412788
7.98575	0.0412103
7.98658	0.0411801
7.98742	0.0411257
7.98825	0.0411015
7.98908	0.0410854
7.98991	0.0410633
7.99074	0.0410109
7.99158	0.0409746
7.99241	0.0409968
7.99324	0.0410673
7.99407	0.0410451
7.9949	0.0409081
7.99573	0.0408114
7.99657	0.0407329
7.9974	0.0406603
7.99823	0.0406623
7.99906	0.0405173
7.9999	0.0404871
8.00073	0.0404428
8.00156	0.0403602
8.00239	0.0403541
8.00322	0.0403461
8.00405	0.0402816
8.00489	0.0401869
8.00572	0.0401688
8.00655	0.0402574
8.00738	0.040332
8.00821	0.0402776
8.00905	0.0401728
8.00988	0.0400741
8.01071	0.0399754
8.01154	0.0399472
8.01237	0.0398928
8.0132	0.0398324
8.01404	0.0398888
8.01487	0.0399391
8.0157	0.0399572
8.01653	0.039927
8.01736	0.0399129
8.0182	0.0399029
8.01903	0.0399572
8.01986	0.040058
8.02069	0.0401728
8.02152	0.0402655
8.02236	0.0402332
8.02319	0.040062
8.02402	0.0398565
8.02485	0.0397679
8.02568	0.0397276
8.02652	0.0397115
8.02735	0.0397679
8.02818	0.0397155
8.02901	0.0396671
8.02984	0.0396067
8.03068	0.0395322
8.03151	0.0394858
8.03234	0.0393891
8.03317	0.0394153
8.034	0.0394214
8.03483	0.0394173
8.03567	0.0394335
8.0365	0.0395543
8.03733	0.0394919
8.03816	0.0394556
8.03899	0.0393428
8.03983	0.0391413
8.04066	0.0392098
8.04149	0.0392038
8.04232	0.0391776
8.04315	0.039234
8.04399	0.0391776
8.04482	0.0392139
8.04565	0.0391313
8.04648	0.0391212
8.04731	0.0391373
8.04815	0.0391413
8.04898	0.039091
8.04981	0.0389842
8.05064	0.0389983
8.05147	0.0389943
8.05231	0.0388371
8.05314	0.0386941
8.05397	0.0386679
8.0548	0.0387163
8.05563	0.0386377
8.05646	0.0384604
8.0573	0.0383254
8.05813	0.0383516
8.05896	0.0383959
8.05979	0.0382166
8.06062	0.0382529
8.06146	0.0381945
8.06229	0.0380494
8.06312	0.0379024
8.06395	0.0378117
8.06478	0.037848
8.06562	0.0379125
8.06645	0.037854
8.06728	0.0378661
8.06811	0.0379185
8.06894	0.0378842
8.06978	0.037858
8.07061	0.037711
8.07144	0.0376022
8.07227	0.0375337
8.0731	0.0374833
8.07394	0.0374712
8.07477	0.0374108
8.0756	0.0374189
8.07643	0.0374189
8.07726	0.0373987
8.07809	0.037157
8.07893	0.0371046
8.07976	0.0370361
8.08059	0.0370583
8.08142	0.037155
8.08225	0.0370844
8.08309	0.0370442
8.08392	0.0370301
8.08475	0.037022
8.08558	0.0370824
8.08641	0.0369736
8.08725	0.0369052
8.08808	0.0369596
8.08891	0.0370059
8.08974	0.0369031
8.09057	0.0369475
8.09141	0.0371106
8.09224	0.0370804
8.09307	0.0369374
8.0939	0.0371187
8.09473	0.0372517
8.09557	0.0372335
8.0964	0.0372396
8.09723	0.0371872
8.09806	0.0372557
8.09889	0.0372779
8.09973	0.0371812
8.10056	0.0370542
8.10139	0.0372335
8.10222	0.037022
8.10305	0.0368205
8.10389	0.036746
8.10472	0.0365848
8.10555	0.036466
8.10638	0.0364358
8.10721	0.0364861
8.10805	0.0365647
8.10888	0.0365526
8.10971	0.0364579
8.11054	0.0364055
8.11137	0.0362504
8.1122	0.0362323
8.11304	0.0362907
8.11387	0.036329
8.1147	0.0364458
8.11553	0.0363592
8.11636	0.0361316
8.1172	0.0358455
8.11803	0.0356662
8.11886	0.0355372
8.11969	0.0357004
8.12052	0.035783
8.12136	0.0357488
8.12219	0.0358677
8.12302	0.0360288
8.12385	0.0362262
8.12468	0.0363431
8.12552	0.0362283
8.12635	0.036061
8.12718	0.0359281
8.12801	0.0358213
8.12884	0.0358656
8.12968	0.0358999
8.13051	0.0358958
8.13134	0.0358737
8.13217	0.0358636
8.133	0.0355856
8.13383	0.0354708
8.13467	0.0356259
8.1355	0.0354829
8.13633	0.0353197
8.13716	0.035366
8.138	0.035227
8.13883	0.0351001
8.13966	0.0350618
8.14049	0.0350517
8.14132	0.034949
8.14215	0.0349953
8.14299	0.0348684
8.14382	0.0350155
8.14465	0.0351847
8.14548	0.035225
8.14631	0.0353721
8.14715	0.0354365
8.14798	0.0355755
8.14881	0.0356501
8.14964	0.0356803
8.15047	0.0358717
8.15131	0.0358132
8.15214	0.0358274
8.15297	0.0360046
8.1538	0.0361739
8.15463	0.0362303
8.15546	0.0362162
8.1563	0.0360268
8.15713	0.0361316
8.15796	0.036329
8.15879	0.0366614
8.15963	0.0367057
8.16046	0.0366836
8.16129	0.0365103
8.16212	0.0364096
8.16295	0.0363753
8.16378	0.0363028
8.16462	0.036055
8.16545	0.035781
8.16628	0.0357206
8.16711	0.0357427
8.16794	0.0358132
8.16878	0.0357911
8.16961	0.0358132
8.17044	0.0357327
8.17127	0.0356017
8.1721	0.0354526
8.17294	0.0355534
8.17377	0.0355292
8.1746	0.0356239
8.17543	0.035775
8.17626	0.0358797
8.17709	0.0359059
8.17793	0.0358374
8.17876	0.0357105
8.17959	0.0355614
8.18042	0.035503
8.18126	0.0353781
8.18209	0.0354748
8.18292	0.0356803
8.18375	0.0355433
8.18458	0.0356158
8.18541	0.0356662
8.18625	0.035364
8.18708	0.0353217
8.18791	0.0352008
8.18874	0.0351887
8.18957	0.0351766
8.19041	0.0349208
8.19124	0.0347153
8.19207	0.0343023
8.1929	0.0343043
8.19373	0.0341976
8.19457	0.0341311
8.1954	0.0340565
8.19623	0.0340344
8.19706	0.0338208
8.19789	0.0337604
8.19873	0.0337604
8.19956	0.0336939
8.20039	0.0335428
8.20122	0.0335045
8.20205	0.0336355
8.20289	0.0336456
8.20372	0.0335891
8.20455	0.0337322
8.20538	0.0336939
8.20621	0.0337302
8.20705	0.0337926
8.20788	0.0336436
8.20871	0.0336617
8.20954	0.0337926
8.21037	0.0336999
8.2112	0.0337443
8.21204	0.0337241
8.21287	0.0337402
8.2137	0.0336576
8.21453	0.0334945
8.21536	0.0333796
8.2162	0.0333696
8.21703	0.0332608
8.21786	0.0331097
8.21869	0.0329848
8.21952	0.0329908
8.22036	0.0330835
8.22119	0.0333131
8.22202	0.0333655
8.22285	0.033434
8.22368	0.0333434
8.22452	0.0332044
8.22535	0.0333756
8.22618	0.0332487
8.22701	0.0331399
8.22784	0.0333494
8.22868	0.033426
8.22951	0.0334562
8.23034	0.0333172
8.23117	0.0333252
8.232	0.0335348
8.23283	0.0336375
8.23367	0.0338007
8.2345	0.0339175
8.23533	0.0339417
8.23616	0.0339397
8.237	0.0339457
8.23783	0.0338108
8.23866	0.0337684
8.23949	0.0338913
8.24032	0.0337342
8.24115	0.0337725
8.24199	0.0336999
8.24282	0.0336597
8.24365	0.0335368
8.24448	0.033436
8.24531	0.0335106
8.24615	0.033424
8.24698	0.0333534
8.24781	0.0332366
8.24864	0.033299
8.24947	0.033148
8.25031	0.0332225
8.25114	0.0328216
8.25197	0.0327128
8.2528	0.0326443
8.25363	0.0327894
8.25446	0.0325234
8.2553	0.032602
8.25613	0.0326403
8.25696	0.0326242
8.25779	0.0326342
8.25863	0.0326745
8.25946	0.0325174
8.26029	0.0325275
8.26112	0.0324791
8.26195	0.0325396
8.26278	0.0324187
8.26362	0.0323139
8.26445	0.0323441
8.26528	0.0322071
8.26611	0.0321709
8.26694	0.0320399
8.26778	0.0320399
8.26861	0.0319473
8.26944	0.0318506
8.27027	0.0316652
8.2711	0.031641
8.27193	0.031768
8.27277	0.0317096
8.2736	0.0315786
8.27443	0.0315867
8.27526	0.0315363
8.27609	0.0313046
8.27693	0.0313167
8.27776	0.0311918
8.27859	0.031081
8.27942	0.0311636
8.28026	0.0311535
8.28109	0.0310145
8.28192	0.03095
8.28275	0.0308795
8.28358	0.0309964
8.28441	0.0308392
8.28525	0.0307305
8.28608	0.0308836
8.28691	0.0307224
8.28774	0.0306761
8.28857	0.0306519
8.28941	0.0308453
8.29024	0.0307808
8.29107	0.0309299
8.2919	0.0307929
8.29273	0.0309984
8.29357	0.0312321
8.2944	0.0313469
8.29523	0.0312905
8.29606	0.0314033
8.29689	0.0314557
8.29773	0.0313449
8.29856	0.0314235
8.29939	0.0313691
8.30022	0.0314436
8.30105	0.0314879
8.30189	0.0314074
8.30272	0.0314114
8.30355	0.0312099
8.30438	0.0311072
8.30521	0.0311193
8.30604	0.0311394
8.30688	0.0311394
8.30771	0.031075
8.30854	0.0309702
8.30937	0.0310004
8.3102	0.0310206
8.31104	0.0307909
8.31187	0.0306801
8.3127	0.0305733
8.31353	0.0304948
8.31436	0.0305572
8.3152	0.0304424
8.31603	0.0304081
8.31686	0.0303799
8.31769	0.0304263
8.31852	0.0302953
8.31936	0.03039
8.32019	0.0304081
8.32102	0.0303517
8.32185	0.030533
8.32268	0.0304605
8.32352	0.0304847
8.32435	0.0305028
8.32518	0.0304081
8.32601	0.0306156
8.32684	0.0306559
8.32767	0.030523
8.32851	0.0305048
8.32934	0.0304807
8.33017	0.0304464
8.331	0.0302228
8.33183	0.030249
8.33267	0.0300878
8.3335	0.0300556
8.33433	0.0298682
8.33516	0.0298158
8.336	0.029838
8.33683	0.0297957
8.33766	0.0297675
8.33849	0.02956
8.33932	0.0296083
8.34015	0.0295902
8.34099	0.0296124
8.34182	0.0292316
8.34265	0.0292699
8.34348	0.0292236
8.34431	0.0292155
8.34515	0.0291913
8.34598	0.0291833
8.34681	0.0291107
8.34764	0.0289878
8.34847	0.0289858
8.3493	0.0289939
8.35014	0.0290342
8.35097	0.0289536
8.3518	0.0290563
8.35263	0.0292638
8.35346	0.0292699
8.3543	0.0293384
8.35513	0.0293263
8.35596	0.0293082
8.35679	0.0294955
8.35763	0.0294693
8.35846	0.0294875
8.35929	0.0293646
8.36012	0.0293505
8.36095	0.0292699
8.36178	0.0292659
8.36262	0.029282
8.36345	0.0292336
8.36428	0.0292921
8.36511	0.0291148
8.36594	0.029008
8.36678	0.0289899
8.36761	0.0289153
8.36844	0.0287703
8.36927	0.0285607
8.3701	0.0284338
8.37093	0.0284782
8.37177	0.0284721
8.3726	0.0284802
8.37343	0.0283794
8.37426	0.028454
8.37509	0.0285507
8.37593	0.0285023
8.37676	0.0282888
8.37759	0.0280591
8.37842	0.0278959
8.37925	0.0278778
8.38009	0.0278778
8.38092	0.0277892
8.38175	0.027761
8.38258	0.0278113
8.38341	0.0279322
8.38425	0.027902
8.38508	0.0280893
8.38591	0.0282142
8.38674	0.0282767
8.38757	0.0281659
8.38841	0.0280229
8.38924	0.0279141
8.39007	0.0278194
8.3909	0.0276945
8.39173	0.0276018
8.39257	0.0275414
8.3934	0.0272976
8.39423	0.0272996
8.39506	0.0274568
8.39589	0.0274124
8.39673	0.027497
8.39756	0.0274024
8.39839	0.0271808
8.39922	0.027074
8.40005	0.0270156
8.40089	0.027072
8.40172	0.0270337
8.40255	0.0268604
8.40338	0.0267557
8.40421	0.0266409
8.40504	0.02652
8.40588	0.0264555
8.40671	0.0264817
8.40754	0.0264293
8.40837	0.0262923
8.4092	0.0260486
8.41004	0.0260123
8.41087	0.0261009
8.4117	0.0260506
8.41253	0.025835
8.41336	0.0259136
8.4142	0.0260244
8.41503	0.0260022
8.41586	0.025976
8.41669	0.02597
8.41752	0.0260264
8.41836	0.0261856
8.41919	0.0263024
8.42002	0.0263246
8.42085	0.0262863
8.42168	0.0262802
8.42252	0.0263467
8.42335	0.026391
8.42418	0.0262823
8.42501	0.0262017
8.42584	0.0262117
8.42667	0.0262158
8.42751	0.026113
8.42834	0.026107
8.42917	0.0260788
8.43	0.0260808
8.43084	0.0262319
8.43167	0.0262722
8.4325	0.0264233
8.43333	0.0265643
8.43416	0.0266288
8.435	0.0267255
8.43583	0.0267617
8.43666	0.0267496
8.43749	0.0266046
8.43832	0.0264273
8.43915	0.0264313
8.43999	0.0263709
8.44082	0.0264233
8.44165	0.026381
8.44248	0.02625
8.44331	0.0263769
8.44415	0.0265542
8.44498	0.0265925
8.44581	0.0266388
8.44664	0.0266106
8.44747	0.0264555
8.4483	0.0265059
8.44914	0.0266348
8.44997	0.0266953
8.4508	0.0268504
8.45163	0.0270639
8.45247	0.0271667
8.4533	0.0273601
8.45413	0.0275736
8.45496	0.027493
8.45579	0.0273298
8.45663	0.0272996
8.45746	0.0271848
8.45829	0.0269894
8.45912	0.0268564
8.45995	0.0267658
8.46078	0.0267174
8.46162	0.0267275
8.46245	0.0266489
8.46328	0.026522
8.46411	0.0264817
8.46494	0.0264132
8.46578	0.0263749
8.46661	0.026383
8.46744	0.0263346
8.46827	0.0263548
8.4691	0.026381
8.46993	0.0262843
8.47077	0.0263085
8.4716	0.0264354
8.47243	0.0264112
8.47326	0.0263971
8.4741	0.0264072
8.47493	0.0263044
8.47576	0.0262279
8.47659	0.0261312
8.47742	0.0259821
8.47825	0.0258592
8.47909	0.0258834
8.47992	0.025972
8.48075	0.0259881
8.48158	0.0259257
8.48241	0.0257424
8.48325	0.0256718
8.48408	0.0256356
8.48491	0.0254825
8.48574	0.0253717
8.48657	0.0253112
8.48741	0.0253052
8.48824	0.0253676
8.48907	0.0254462
8.4899	0.0254301
8.49073	0.0254321
8.49157	0.0254684
8.4924	0.0253938
8.49323	0.0251984
8.49406	0.0250332
8.49489	0.0249144
8.49573	0.0247774
8.49656	0.0247068
8.49739	0.0246927
8.49822	0.0248096
8.49905	0.0247149
8.49989	0.0246102
8.50072	0.0247532
8.50155	0.0248479
8.50238	0.0248378
8.50321	0.024858
8.50404	0.0249788
8.50488	0.0250534
8.50571	0.0249587
8.50654	0.0249285
8.50737	0.0249204
8.5082	0.0249909
8.50904	0.0250856
8.50987	0.0248741
8.5107	0.0246323
8.51153	0.0246907
8.51236	0.0247129
8.5132	0.0246484
8.51403	0.0246081
8.51486	0.0245517
8.51569	0.0243684
8.51652	0.0242334
8.51736	0.0241226
8.51819	0.0239655
8.51902	0.0240199
8.51985	0.0240723
8.52068	0.0240723
8.52152	0.0239695
8.52235	0.0237902
8.52318	0.0237822
8.52401	0.0238869
8.52484	0.0238789
8.52567	0.0237922
8.52651	0.0238124
8.52734	0.0238366
8.52817	0.0237761
8.529	0.0237519
8.52984	0.0236754
8.53067	0.0236391
8.5315	0.0236754
8.53233	0.02348
8.53316	0.023208
8.534	0.0230609
8.53483	0.0230307
8.53566	0.0231173
8.53649	0.0231556
8.53732	0.0231617
8.53815	0.0231576
8.53899	0.0231516
8.53982	0.0231556
8.54065	0.0232966
8.54148	0.0234679
8.54231	0.0234095
8.54315	0.0233833
8.54398	0.0234115
8.54481	0.0233933
8.54564	0.0233047
8.54647	0.0233712
8.5473	0.0235525
8.54814	0.0234659
8.54897	0.0232987
8.5498	0.0231395
8.55063	0.0230851
8.55147	0.0231254
8.5523	0.0231032
8.55313	0.0229441
8.55396	0.022793
8.55479	0.0227044
8.55562	0.0226077
8.55646	0.0225472
8.55729	0.0225371
8.55812	0.022517
8.55895	0.0224646
8.55978	0.0226983
8.56062	0.022797
8.56145	0.0229542
8.56228	0.0229703
8.56311	0.0229501
8.56394	0.0230368
8.56477	0.0230609
8.56561	0.0231012
8.56644	0.0231677
8.56727	0.0232805
8.5681	0.0234195
8.56893	0.0235042
8.56977	0.0235585
8.5706	0.0234497
8.57143	0.0234276
8.57226	0.023478
8.5731	0.0234558
8.57393	0.0235243
8.57476	0.0237459
8.57559	0.0239574
8.57642	0.0241266
8.57725	0.0242093
8.57809	0.0241367
8.57892	0.0241206
8.57975	0.0242234
8.58058	0.0242475
8.58141	0.0241246
8.58225	0.024042
8.58308	0.0240602
8.58391	0.0240985
8.58474	0.0239997
8.58557	0.0239937
8.58641	0.0240481
8.58724	0.0240702
8.58807	0.0240481
8.5889	0.023897
8.58973	0.0238829
8.59057	0.0240038
8.5914	0.024034
8.59223	0.0240259
8.59306	0.0240602
8.59389	0.0241125
8.59473	0.0240864
8.59556	0.0242455
8.59639	0.0243301
8.59722	0.0243543
8.59805	0.0244309
8.59888	0.0244792
8.59972	0.0244631
8.60055	0.024457
8.60138	0.0243341
8.60221	0.0241851
8.60304	0.024038
8.60388	0.0239232
8.60471	0.0238083
8.60554	0.0237681
8.60637	0.0237298
8.6072	0.0236693
8.60804	0.0236855
8.60887	0.02376
8.6097	0.0236794
8.61053	0.02348
8.61136	0.0234175
8.6122	0.0235847
8.61303	0.023486
8.61386	0.0234759
8.61469	0.023484
8.61552	0.0234477
8.61636	0.0234276
8.61719	0.0234155
8.61802	0.0234135
8.61885	0.0232785
8.61968	0.0233087
8.62051	0.0232745
8.62135	0.0231657
8.62218	0.0231959
8.62301	0.0231798
8.62384	0.0230106
8.62467	0.0228675
8.62551	0.022658
8.62634	0.0227044
8.62717	0.0226117
8.628	0.0226117
8.62884	0.0226097
8.62967	0.022511
8.6305	0.0225271
8.63133	0.0225009
8.63216	0.0224626
8.63299	0.0224203
8.63383	0.0224868
8.63466	0.0224646
8.63549	0.0223095
8.63632	0.0222954
8.63715	0.0221785
8.63799	0.0220174
8.63882	0.0220234
8.63965	0.0219126
8.64048	0.0218844
8.64131	0.0219952
8.64214	0.0220295
8.64298	0.0219892
8.64381	0.0220557
8.64464	0.0219348
8.64547	0.0220335
8.6463	0.0221806
8.64714	0.0222168
8.64797	0.0222088
8.6488	0.0221967
8.64963	0.022106
8.65047	0.0217817
8.6513	0.0217071
8.65213	0.021828
8.65296	0.02182
8.65379	0.0217313
8.65462	0.0218502
8.65546	0.0217394
8.65629	0.0216386
8.65712	0.0216709
8.65795	0.0216427
8.65878	0.0215117
8.65962	0.0213224
8.66045	0.0211713
8.66128	0.0210605
8.66211	0.020996
8.66294	0.0210625
8.66377	0.0210061
8.66461	0.0209799
8.66544	0.0211269
8.66627	0.0214009
8.6671	0.021685
8.66793	0.0217656
8.66877	0.0217776
8.6696	0.0216407
8.67043	0.0215238
8.67126	0.021681
8.6721	0.021681
8.67293	0.021687
8.67376	0.0216971
8.67459	0.0218159
8.67542	0.021826
8.67625	0.021691
8.67709	0.0218059
8.67792	0.0217353
8.67875	0.0218159
8.67958	0.0219146
8.68041	0.0220617
8.68125	0.0222471
8.68208	0.0222914
8.68291	0.0222914
8.68374	0.0221161
8.68457	0.0223115
8.68541	0.0223296
8.68624	0.0225089
8.68707	0.0223679
8.6879	0.0222249
8.68873	0.0221846
8.68957	0.0221181
8.6904	0.0220194
8.69123	0.021963
8.69206	0.0221564
8.69289	0.0221282
8.69373	0.0220678
8.69456	0.0218864
8.69539	0.0220053
8.69622	0.021965
8.69705	0.0220073
8.69788	0.0220718
8.69872	0.0220657
8.69955	0.0220436
8.70038	0.0220597
8.70121	0.0220395
8.70204	0.0220859
8.70288	0.0221705
8.70371	0.0224002
8.70454	0.0224284
8.70537	0.0223981
8.7062	0.0224686
8.70704	0.022376
8.70787	0.0221927
8.7087	0.022102
8.70953	0.0220738
8.71036	0.0220516
8.7112	0.0221141
8.71203	0.022241
8.71286	0.0220879
8.71369	0.0221725
8.71452	0.0221544
8.71536	0.0222007
8.71619	0.0221423
8.71702	0.0221423
8.71785	0.0221483
8.71868	0.0221242
8.71951	0.0220959
8.72035	0.0218623
8.72118	0.021832
8.72201	0.0218079
8.72284	0.0216769
8.72368	0.0217313
8.72451	0.0215077
8.72534	0.0216407
8.72617	0.021415
8.727	0.0213183
8.72784	0.0210383
8.72867	0.0211874
8.7295	0.0213264
8.73033	0.0213123
8.73116	0.0214271
8.73199	0.0214432
8.73283	0.0213788
8.73366	0.0213385
8.73449	0.0213344
8.73532	0.0211249
8.73615	0.0211733
8.73699	0.0210383
8.73782	0.0209315
8.73865	0.020855
8.73948	0.0208932
8.74031	0.0208227
8.74114	0.0207865
8.74198	0.0207039
8.74281	0.0207039
8.74364	0.020583
8.74447	0.020587
8.74531	0.0204339
8.74614	0.0203533
8.74697	0.0203473
8.7478	0.0202909
8.74863	0.0200955
8.74947	0.0200491
8.7503	0.0199403
8.75113	0.0198175
8.75196	0.0196805
8.75279	0.0194871
8.75362	0.0192876
8.75446	0.0193057
8.75529	0.0191486
8.75612	0.0190942
8.75695	0.0191083
8.75778	0.0190358
8.75862	0.0189411
8.75945	0.0189169
8.76028	0.0190338
8.76111	0.0193702
8.76194	0.0195274
8.76277	0.0195072
8.76361	0.0194327
8.76444	0.0194004
8.76527	0.0192695
8.7661	0.0192856
8.76694	0.0192594
8.76777	0.0194428
8.7686	0.019471
8.76943	0.0196865
8.77026	0.0196321
8.7711	0.0195757
8.77193	0.0196563
8.77276	0.0196059
8.77359	0.0195475
8.77442	0.0195777
8.77525	0.0196019
8.77609	0.0197087
8.77692	0.0198739
8.77775	0.0199303
8.77858	0.0199061
8.77941	0.0197973
8.78025	0.0198114
8.78108	0.0197469
8.78191	0.0198396
8.78274	0.0199847
8.78357	0.0200209
8.78441	0.0200673
8.78524	0.0202727
8.78607	0.0203775
8.7869	0.0205387
8.78773	0.0205185
8.78857	0.0204017
8.7894	0.0203956
8.79023	0.0204138
8.79106	0.0203554
8.79189	0.0204581
8.79273	0.0203795
8.79356	0.020442
8.79439	0.0206454
8.79522	0.0205266
8.79605	0.0206011
8.79688	0.0206797
8.79772	0.0207623
8.79855	0.0204178
8.79938	0.0205145
8.80021	0.0203977
8.80104	0.0204621
8.80188	0.0203433
8.80271	0.0201015
8.80354	0.0200028
8.80437	0.0199625
8.8052	0.020033
8.80604	0.0202043
8.80687	0.020311
8.8077	0.0204118
8.80853	0.0205226
8.80936	0.0205689
8.8102	0.0204198
8.81103	0.0203372
8.81186	0.0204118
8.81269	0.0204118
8.81352	0.0202828
8.81436	0.0201559
8.81519	0.0200814
8.81602	0.0202063
8.81685	0.0201761
8.81768	0.0202647
8.81851	0.020168
8.81935	0.0200874
8.82018	0.0200129
8.82101	0.0201237
8.82184	0.0201378
8.82268	0.0201781
8.82351	0.0201076
8.82434	0.019896
8.82517	0.019757
8.826	0.0197046
8.82684	0.0195636
8.82767	0.0196079
8.8285	0.0195576
8.82933	0.0196241
8.83016	0.0196905
8.83099	0.01961
8.83183	0.0195777
8.83266	0.0195415
8.83349	0.0195213
8.83432	0.0196261
8.83515	0.0197449
8.83599	0.0198839
8.83682	0.0199665
8.83765	0.0199806
8.83848	0.0199524
8.83931	0.01989
8.84014	0.0200512
8.84098	0.0199524
8.84181	0.0199625
8.84264	0.0199887
8.84347	0.0199625
8.84431	0.0199323
8.84514	0.0200673
8.84597	0.0201539
8.8468	0.0202063
8.84763	0.0201136
8.84846	0.0199262
8.8493	0.0199061
8.85013	0.0198356
8.85096	0.0197328
8.85179	0.0198376
8.85262	0.0198013
8.85346	0.0195979
8.85429	0.0194891
8.85512	0.0194186
8.85595	0.0195294
8.85678	0.0197127
8.85761	0.0197046
8.85845	0.0196724
8.85928	0.0195777
8.86011	0.0195435
8.86094	0.0195636
8.86177	0.0196905
8.86261	0.0198175
8.86344	0.0198517
8.86427	0.0197993
8.8651	0.0198134
8.86594	0.0199262
8.86677	0.0201317
8.8676	0.0201982
8.86843	0.0203594
8.86926	0.0202063
8.87009	0.0201559
8.87093	0.0199867
8.87176	0.0199867
8.87259	0.0202607
8.87342	0.0204339
8.87425	0.020442
8.87509	0.0203594
8.87592	0.0203191
8.87675	0.0201499
8.87758	0.0200753
8.87841	0.0200693
8.87925	0.0200773
8.88008	0.020023
8.88091	0.0200512
8.88174	0.0201196
8.88257	0.0203271
8.88341	0.0204541
8.88424	0.0205185
8.88507	0.0206495
8.8859	0.0207603
8.88673	0.0206817
8.88757	0.0206616
8.8884	0.0206193
8.88923	0.0205347
8.89006	0.0206797
8.89089	0.0206495
8.89173	0.0206737
8.89256	0.020716
8.89339	0.0206898
8.89422	0.0206676
8.89505	0.0208247
8.89588	0.0210363
8.89672	0.0211934
8.89755	0.0211773
8.89838	0.0210645
8.89921	0.0210061
8.90004	0.0210061
8.90088	0.0211249
8.90171	0.0212518
8.90254	0.0214311
8.90337	0.0214372
8.9042	0.0212861
8.90504	0.0211813
8.90587	0.0211793
8.9067	0.0212458
8.90753	0.0212962
8.90836	0.0211692
8.9092	0.0212398
8.91003	0.0212821
8.91086	0.021272
8.91169	0.0213445
8.91252	0.0215661
8.91335	0.0215278
8.91419	0.0213123
8.91502	0.0211713
8.91585	0.0212881
8.91668	0.0213828
8.91751	0.0213425
8.91835	0.0215158
8.91918	0.0214694
8.92001	0.0214412
8.92084	0.0214654
8.92168	0.0214735
8.92251	0.0213123
8.92334	0.0212055
8.92417	0.021
8.925	0.0209255
8.92583	0.0208147
8.92667	0.020861
8.9275	0.0209537
8.92833	0.0210161
8.92916	0.0209718
8.92999	0.0209436
8.93083	0.0209879
8.93166	0.0209396
8.93249	0.0209335
8.93332	0.0208852
8.93415	0.0208066
8.93498	0.0207139
8.93582	0.020722
8.93665	0.0207563
8.93748	0.0206716
8.93831	0.0205608
8.93914	0.020589
8.93998	0.0206878
8.94081	0.0207059
8.94164	0.020718
8.94247	0.0205548
8.94331	0.0204319
8.94414	0.0202989
8.94497	0.0201861
8.9458	0.0201559
8.94663	0.020168
8.94746	0.0202385
8.9483	0.0203372
8.94913	0.02044
8.94996	0.0204823
8.95079	0.0204359
8.95162	0.020305
8.95246	0.0200693
8.95329	0.0198759
8.95412	0.0197167
8.95495	0.0197349
8.95578	0.0197067
8.95661	0.0196281
8.95745	0.0195838
8.95828	0.0195737
8.95911	0.0195938
8.95994	0.0194871
8.96077	0.0194105
8.96161	0.0194226
8.96244	0.0194528
8.96327	0.0194911
8.9641	0.0195697
8.96494	0.0195394
8.96577	0.0195314
8.9666	0.0195757
8.96743	0.0195415
8.96826	0.0193722
8.96909	0.0191829
8.96993	0.0190862
8.97076	0.0190701
8.97159	0.0190277
8.97242	0.018931
8.97325	0.0187981
8.97409	0.0187497
8.97492	0.0187497
8.97575	0.018792
8.97658	0.0188585
8.97741	0.0188001
8.97825	0.0187699
8.97908	0.0187598
8.97991	0.0188968
8.98074	0.0188827
8.98157	0.0187558
8.98241	0.018794
8.98324	0.0188041
8.98407	0.0188182
8.9849	0.0188343
8.98573	0.0188787
8.98657	0.0190539
8.9874	0.0191728
8.98823	0.0191406
8.98906	0.0190056
8.98989	0.0187376
8.99072	0.0184354
8.99156	0.0183166
8.99239	0.0182642
8.99322	0.0181796
8.99405	0.0183609
8.99488	0.0185845
8.99572	0.0186107
8.99655	0.0185825
8.99738	0.0185926
8.99821	0.0187397
8.99904	0.0188605
8.99988	0.0188605
9.00071	0.0188807
9.00154	0.0189089
9.00237	0.0187981
9.0032	0.0187659
9.00404	0.0187558
9.00487	0.0187034
9.0057	0.0186752
9.00653	0.0187618
9.00736	0.0189049
9.0082	0.0188726
9.00903	0.0188343
9.00986	0.018921
9.01069	0.0189613
9.01152	0.0189411
9.01235	0.0189331
9.01319	0.0189028
9.01402	0.0189331
9.01485	0.0189854
9.01568	0.0190217
9.01652	0.0190519
9.01735	0.0190136
9.01818	0.0189915
9.01901	0.0190156
9.01984	0.0189593
9.02068	0.0188908
9.02151	0.0187699
9.02234	0.0186792
9.02317	0.0187578
9.024	0.0187175
9.02483	0.0185503
9.02567	0.0185604
9.0265	0.0186369
9.02733	0.0186107
9.02816	0.0184798
9.02899	0.0184254
9.02983	0.0184415
9.03066	0.0185362
9.03149	0.0187598
9.03232	0.0188887
9.03315	0.0188827
9.03398	0.0188988
9.03482	0.018931
9.03565	0.0189149
9.03648	0.0188867
9.03731	0.0188021
9.03815	0.0186853
9.03898	0.0186349
9.03981	0.0185362
9.04064	0.0184516
9.04147	0.0184294
9.04231	0.0184415
9.04314	0.0183307
9.04397	0.0184778
9.0448	0.0185201
9.04563	0.0185483
9.04646	0.0185664
9.0473	0.0185866
9.04813	0.0184999
9.04896	0.018367
9.04979	0.0182884
9.05062	0.0181655
9.05146	0.0180023
9.05229	0.017956
9.05312	0.0180205
9.05395	0.018103
9.05478	0.0181131
9.05561	0.0181393
9.05645	0.0181091
9.05728	0.0180607
9.05811	0.017958
9.05894	0.0179379
9.05978	0.0179459
9.06061	0.0180305
9.06144	0.0180084
9.06227	0.0180829
9.0631	0.0179963
9.06394	0.0179701
9.06477	0.0180688
9.0656	0.0181051
9.06643	0.0181454
9.06726	0.0181977
9.06809	0.0182058
9.06893	0.0181957
9.06976	0.0181675
9.07059	0.018238
9.07142	0.018371
9.07225	0.0184858
9.07309	0.0184697
9.07392	0.0185442
9.07475	0.0185966
9.07558	0.0185342
9.07641	0.0184435
9.07725	0.0184173
9.07808	0.0184939
9.07891	0.0186651
9.07974	0.0188162
9.08057	0.0190257
9.08141	0.0192755
9.08224	0.0194347
9.08307	0.0194145
9.0839	0.0194327
9.08473	0.0195112
9.08557	0.0194871
9.0864	0.0193763
9.08723	0.0192191
9.08806	0.01906
9.08889	0.0189351
9.08972	0.0189492
9.09056	0.0189633
9.09139	0.0189572
9.09222	0.0190398
9.09305	0.0191345
9.09388	0.0192433
9.09472	0.0193178
9.09555	0.0192352
9.09638	0.0192856
9.09721	0.0192493
9.09804	0.0192655
9.09888	0.0193501
9.09971	0.0193662
9.10054	0.0192997
9.10137	0.0192232
9.1022	0.0191244
9.10304	0.0191063
9.10387	0.0189472
9.1047	0.0190479
9.10553	0.0191869
9.10636	0.0191164
9.1072	0.019201
9.10803	0.0192896
9.10886	0.0193863
9.10969	0.0193178
9.11052	0.0192876
9.11135	0.0193863
9.11219	0.0193279
9.11302	0.0192594
9.11385	0.019203
9.11468	0.0191688
9.11552	0.0189472
9.11635	0.0189532
9.11718	0.0191124
9.11801	0.0192534
9.11884	0.0191808
9.11968	0.0189532
9.12051	0.0187598
9.12134	0.0187014
9.12217	0.0185725
9.123	0.0183247
9.12383	0.0181977
9.12467	0.0182038
9.1255	0.0183428
9.12633	0.0183891
9.12716	0.0183589
9.12799	0.0185201
9.12883	0.0187256
9.12966	0.0188988
9.13049	0.0190358
9.13132	0.0191547
9.13215	0.019338
9.13298	0.0193138
9.13382	0.0192856
9.13465	0.0193219
9.13548	0.0192191
9.13631	0.0192211
9.13715	0.0192252
9.13798	0.0192151
9.13881	0.0192655
9.13964	0.0192957
9.14047	0.0195153
9.1413	0.0197308
9.14214	0.0197449
9.14297	0.0198296
9.1438	0.019888
9.14463	0.0199363
9.14546	0.0200129
9.1463	0.0201539
9.14713	0.0199907
9.14796	0.020027
9.14879	0.0199565
9.14962	0.0198376
9.15046	0.019757
9.15129	0.0197046
9.15212	0.0195999
9.15295	0.0195999
9.15378	0.0194569
9.15461	0.019475
9.15545	0.0193763
9.15628	0.019201
9.15711	0.0191285
9.15794	0.0190962
9.15878	0.0190257
9.15961	0.0189552
9.16044	0.0190781
9.16127	0.0192755
9.1621	0.0192755
[truncated: 8,219 more rows]

## Sheet: Fig. 2d data
Fig 2d SEC of BAX Y115A
Elution Volume (mL)	Normalized A280
7.50029	0.0134038
7.50129	0.0132359
7.50228	0.013449
7.50328	0.0133457
7.50428	0.013817
7.50527	0.0137524
7.50627	0.0131584
7.50727	0.0132359
7.50826	0.0132811
7.50926	0.0131842
7.51026	0.0129131
7.51126	0.012926
7.51225	0.0127775
7.51325	0.0124095
7.51425	0.0126806
7.51524	0.0131713
7.51624	0.0133844
7.51724	0.0132682
7.51823	0.0130874
7.51923	0.0132811
7.52023	0.0141592
7.52123	0.0144045
7.52222	0.0141979
7.52322	0.0146563
7.52422	0.0145208
7.52521	0.0144691
7.52621	0.0142883
7.52721	0.0144756
7.5282	0.0142238
7.5292	0.0143012
7.5302	0.0145918
7.5312	0.0145789
7.53219	0.0146305
7.53319	0.0148694
7.53419	0.0148823
7.53518	0.014934
7.53618	0.015444
7.53718	0.0152374
7.53817	0.0149921
7.53917	0.0154505
7.54017	0.0159541
7.54117	0.0159089
7.54216	0.0160962
7.54316	0.0165868
7.54416	0.0168709
7.54515	0.0177813
7.54615	0.0179556
7.54715	0.0180654
7.54814	0.0187369
7.54914	0.0189306
7.55014	0.0188466
7.55114	0.0194535
7.55213	0.0188466
7.55313	0.0188144
7.55412	0.0180848
7.55512	0.0184205
7.55612	0.0180202
7.55712	0.0180008
7.55811	0.0173487
7.55911	0.0169549
7.56011	0.0172712
7.5611	0.0171034
7.5621	0.0169355
7.5631	0.0170711
7.56409	0.0171744
7.56509	0.0169549
7.56609	0.0167095
7.56709	0.016632
7.56808	0.0165804
7.56908	0.0165029
7.57008	0.0158443
7.57107	0.0161736
7.57207	0.01649
7.57307	0.0158121
7.57406	0.0154118
7.57506	0.0151987
7.57606	0.0150115
7.57705	0.0147726
7.57805	0.0146111
7.57905	0.0142883
7.58005	0.0136556
7.58104	0.0135329
7.58204	0.0138105
7.58304	0.0135006
7.58403	0.0132294
7.58503	0.01352
7.58603	0.0133586
7.58702	0.0135846
7.58802	0.013365
7.58902	0.0134425
7.59002	0.012629
7.59101	0.0127839
7.59201	0.0133069
7.59301	0.0127452
7.594	0.012997
7.595	0.0124934
7.596	0.0121835
7.59699	0.0121447
7.59799	0.0119575
7.59899	0.0115766
7.59999	0.0114733
7.60098	0.0112085
7.60198	0.0121577
7.60297	0.0122351
7.60397	0.0121189
7.60497	0.0117896
7.60597	0.0121706
7.60696	0.0124482
7.60796	0.0131132
7.60896	0.0134038
7.60995	0.0135458
7.61095	0.0131649
7.61195	0.0127388
7.61294	0.0126806
7.61394	0.012332
7.61494	0.0121835
7.61594	0.0121447
7.61693	0.0120931
7.61793	0.0122158
7.61893	0.0119769
7.61992	0.0117122
7.62092	0.0114345
7.62192	0.010847
7.62291	0.0106727
7.62391	0.0105306
7.62491	0.0104596
7.62591	0.0104919
7.6269	0.0104467
7.6279	0.0107308
7.6289	0.0112667
7.62989	0.0113571
7.63089	0.0115572
7.63189	0.011441
7.63288	0.0112021
7.63388	0.0113764
7.63488	0.0113248
7.63588	0.0114539
7.63687	0.0114022
7.63787	0.0114345
7.63887	0.0113893
7.63986	0.0114733
7.64086	0.0115766
7.64186	0.0117315
7.64285	0.0120414
7.64385	0.0122028
7.64485	0.0118219
7.64584	0.0118219
7.64684	0.0120285
7.64784	0.0119317
7.64884	0.0122028
7.64983	0.0123643
7.65083	0.0123578
7.65183	0.0120608
7.65282	0.0121318
7.65382	0.0125257
7.65482	0.012629
7.65581	0.0123836
7.65681	0.0122416
7.65781	0.0118736
7.6588	0.0115443
7.6598	0.0111504
7.6608	0.011215
7.66179	0.0116734
7.66279	0.0122933
7.66379	0.0124224
7.66479	0.0121964
7.66578	0.0119833
7.66678	0.0121835
7.66778	0.0120092
7.66877	0.0121835
7.66977	0.0121641
7.67077	0.0120737
7.67176	0.0125838
7.67276	0.0129712
7.67376	0.0129518
7.67476	0.0127194
7.67575	0.0127839
7.67675	0.0126613
7.67775	0.012855
7.67874	0.0125838
7.67974	0.012558
7.68074	0.0125903
7.68173	0.0126161
7.68273	0.0128227
7.68373	0.0132359
7.68473	0.013068
7.68572	0.0126677
7.68672	0.0123062
7.68772	0.0122351
7.68871	0.0125644
7.68971	0.0128485
7.69071	0.0129712
7.6917	0.0125903
7.6927	0.0123126
7.6937	0.0120285
7.6947	0.0121318
7.69569	0.0122997
7.69669	0.0122287
7.69769	0.0120931
7.69868	0.0121383
7.69968	0.0123578
7.70068	0.0125709
7.70167	0.0125321
7.70267	0.012558
7.70367	0.0122739
7.70467	0.0123836
7.70566	0.0125773
7.70666	0.0125903
7.70765	0.012403
7.70865	0.012403
7.70965	0.0124482
7.71065	0.0125128
7.71164	0.0122868
7.71264	0.011512
7.71364	0.0112021
7.71463	0.0114733
7.71563	0.0116411
7.71663	0.0114603
7.71762	0.0112602
7.71862	0.0110601
7.71962	0.0108405
7.72062	0.0108664
7.72161	0.0105048
7.72261	0.0103886
7.72361	0.0107114
7.7246	0.0108793
7.7256	0.0109826
7.7266	0.010989
7.72759	0.0108082
7.72859	0.010763
7.72959	0.0105177
7.73058	0.0100916
7.73158	0.0101109
7.73258	0.0101303
7.73358	0.00979457
7.73457	0.00976874
7.73557	0.00991724
7.73657	0.010253
7.73756	0.0106662
7.73856	0.0105048
7.73956	0.0104467
7.74055	0.0105823
7.74155	0.0107049
7.74255	0.0108082
7.74355	0.0108341
7.74454	0.0110794
7.74554	0.0112085
7.74654	0.0110213
7.74753	0.011073
7.74853	0.0109051
7.74953	0.010621
7.75052	0.0104983
7.75152	0.0105564
7.75252	0.0106146
7.75352	0.0106016
7.75451	0.0102401
7.75551	0.00976228
7.7565	0.0095815
7.7575	0.00976228
7.7585	0.00963961
7.7595	0.009136
7.76049	0.00884546
7.76149	0.00890356
7.76249	0.00918119
7.76348	0.0093878
7.76448	0.00951693
7.76548	0.00957504
7.76647	0.00936198
7.76747	0.00902624
7.76847	0.00912954
7.76947	0.0094782
7.77046	0.00929096
7.77146	0.00884546
7.77246	0.00888419
7.77345	0.00881963
7.77445	0.00875506
7.77545	0.00890356
7.77644	0.00896167
7.77744	0.00947174
7.77844	0.00955567
7.77944	0.00957504
7.78043	0.0095815
7.78143	0.00956213
7.78243	0.00954276
7.78342	0.00974937
7.78442	0.00970417
7.78542	0.00976228
7.78641	0.00978165
7.78741	0.00962024
7.78841	0.00956859
7.78941	0.00963315
7.7904	0.00919411
7.7914	0.00890356
7.7924	0.00878089
7.79339	0.00874861
7.79439	0.00871632
7.79539	0.0086453
7.79638	0.00892939
7.79738	0.009136
7.79838	0.00903915
7.79937	0.00929741
7.80037	0.00925867
7.80137	0.00927804
7.80236	0.0093297
7.80336	0.0094782
7.80436	0.00979457
7.80536	0.0101045
7.80635	0.0100851
7.80735	0.0104467
7.80835	0.0107372
7.80934	0.0112796
7.81034	0.0116605
7.81134	0.0116476
7.81234	0.0116476
7.81333	0.0117509
7.81433	0.0117122
7.81532	0.0115637
7.81632	0.0119575
7.81732	0.0126354
7.81832	0.0125386
7.81931	0.012106
7.82031	0.012177
7.82131	0.0123965
7.8223	0.0123707
7.8233	0.0121577
7.8243	0.0124611
7.82529	0.0122222
7.82629	0.0124869
7.82729	0.0126548
7.82829	0.0123578
7.82928	0.0125451
7.83028	0.0127194
7.83128	0.0128098
7.83227	0.0125063
7.83327	0.0119188
7.83427	0.0120544
7.83526	0.0122287
7.83626	0.011951
7.83726	0.011809
7.83826	0.0118348
7.83925	0.011583
7.84025	0.0114733
7.84125	0.0113248
7.84224	0.0116347
7.84324	0.012035
7.84424	0.0121706
7.84523	0.0120608
7.84623	0.0118929
7.84723	0.0114797
7.84823	0.0111763
7.84922	0.0105823
7.85022	0.0103434
7.85122	0.0101497
7.85221	0.00974291
7.85321	0.00974291
7.85421	0.00991724
7.8552	0.00991078
7.8562	0.010098
7.8572	0.00988496
7.8582	0.00959441
7.85919	0.00990433
7.86019	0.00996889
7.86119	0.00994952
7.86218	0.00965252
7.86318	0.00906498
7.86418	0.00892939
7.86517	0.00904561
7.86617	0.00894876
7.86717	0.00885191
7.86816	0.00904561
7.86916	0.00929096
7.87016	0.00942654
7.87115	0.00983976
7.87215	0.00976874
7.87315	0.0098785
7.87415	0.00942009
7.87514	0.00931678
7.87614	0.0092393
7.87714	0.00852263
7.87813	0.00804484
7.87913	0.00801256
7.88013	0.00804484
7.88112	0.00783178
7.88212	0.00748313
7.88312	0.00777367
7.88412	0.00724423
7.88511	0.00714739
7.88611	0.00717967
7.88711	0.00736045
7.8881	0.00727006
7.8891	0.00710865
7.8901	0.00729589
7.89109	0.00789634
7.89209	0.00798028
7.89309	0.00752832
7.89408	0.00757997
7.89508	0.00698597
7.89608	0.00683747
7.89708	0.00734108
7.89807	0.00707636
7.89907	0.00785115
7.90007	0.00814169
7.90106	0.00787052
7.90206	0.00770265
7.90306	0.00717967
7.90405	0.00660504
7.90505	0.00605623
7.90605	0.00633386
7.90705	0.00665669
7.90804	0.00645008
7.90904	0.00617891
7.91004	0.00608851
7.91103	0.00667606
7.91203	0.00732817
7.91303	0.00757997
7.91402	0.00753478
7.91502	0.00740565
7.91602	0.00721195
7.91702	0.00703762
7.91801	0.00693432
7.91901	0.00721195
7.92	0.00725715
7.921	0.00710219
7.922	0.00672125
7.923	0.00633386
7.92399	0.00632095
7.92499	0.00688267
7.92599	0.00654693
7.92698	0.00672771
7.92798	0.007354
7.92898	0.00769619
7.92997	0.00767037
7.93097	0.00742502
7.93197	0.00769619
7.93297	0.00803193
7.93396	0.00846452
7.93496	0.00846452
7.93596	0.00830956
7.93695	0.00830956
7.93795	0.00827728
7.93895	0.00839995
7.93994	0.00799965
7.94094	0.00766391
7.94194	0.00728297
7.94294	0.0076058
7.94393	0.00743793
7.94493	0.007948
7.94593	0.00759289
7.94692	0.00751541
7.94792	0.00774139
7.94892	0.00710219
7.94991	0.00708928
7.95091	0.00720549
7.95191	0.00739919
7.9529	0.0077995
7.9539	0.00792217
7.9549	0.00849035
7.9559	0.00826437
7.95689	0.00768974
7.95789	0.00791571
7.95889	0.00778658
7.95988	0.00751541
7.96088	0.00631449
7.96188	0.0056753
7.96287	0.00606914
7.96387	0.00609497
7.96487	0.00598521
7.96586	0.00625638
7.96686	0.00620473
7.96786	0.00634032
7.96885	0.00612725
7.96985	0.00655984
7.97085	0.00633386
7.97185	0.00710219
7.97284	0.00716676
7.97384	0.00736691
7.97484	0.00634032
7.97583	0.00657921
7.97683	0.00659858
7.97783	0.00629512
7.97882	0.00572049
7.97982	0.00537829
7.98082	0.00525562
7.98182	0.00519751
7.98281	0.00517169
7.98381	0.00491342
7.98481	0.00482303
7.9858	0.00517169
7.9868	0.00491988
7.9878	0.00470682
7.98879	0.00474555
7.98979	0.00505547
7.99079	0.00536538
7.99179	0.00542349
7.99278	0.0053331
7.99378	0.00533956
7.99478	0.00517814
7.99577	0.00550097
7.99677	0.00517169
7.99777	0.00501027
7.99876	0.00542995
7.99976	0.00528145
8.00076	0.00510712
8.00176	0.0048876
8.00275	0.00485532
8.00375	0.00526208
8.00475	0.00495216
8.00574	0.00493925
8.00674	0.0050361
8.00774	0.00502964
8.00873	0.00480366
8.00973	0.00473264
8.01073	0.00533956
8.01173	0.00550097
8.01272	0.00532019
8.01372	0.0054364
8.01472	0.0057786
8.01571	0.00570112
8.01671	0.00577214
8.01771	0.00561073
8.0187	0.0052879
8.0197	0.00492634
8.0207	0.00501673
8.02169	0.00498445
8.02269	0.00504901
8.02369	0.00535247
8.02469	0.00542349
8.02568	0.00534601
8.02668	0.00551388
8.02768	0.00557845
8.02867	0.00540412
8.02967	0.00552034
8.03067	0.00589482
8.03166	0.00611434
8.03266	0.00587545
8.03366	0.00586254
8.03466	0.00606914
8.03565	0.00587545
8.03665	0.00579151
8.03764	0.00587545
8.03864	0.00576569
8.03964	0.00586899
8.04064	0.00599167
8.04163	0.00580443
8.04263	0.00560427
8.04363	0.00562364
8.04462	0.00579797
8.04562	0.00575923
8.04662	0.00604332
8.04762	0.00664378
8.04861	0.00692141
8.04961	0.00675999
8.05061	0.00665023
8.0516	0.00662441
8.0526	0.00630804
8.0536	0.0058238
8.05459	0.00588836
8.05559	0.00618536
8.05659	0.00635969
8.05758	0.00648236
8.05858	0.00698597
8.05958	0.00774784
8.06058	0.00826437
8.06157	0.00851617
8.06257	0.00841932
8.06357	0.00794154
8.06456	0.00767037
8.06556	0.00785115
8.06656	0.00831602
8.06755	0.00861948
8.06855	0.00870987
8.06955	0.00856137
8.07054	0.00829665
8.07154	0.00807067
8.07254	0.00820626
8.07354	0.00796737
8.07453	0.00795445
8.07553	0.00852908
8.07653	0.00846452
8.07752	0.00836767
8.07852	0.00870987
8.07952	0.00888419
8.08052	0.00888419
8.08151	0.00885837
8.08251	0.00892293
8.08351	0.00885191
8.0845	0.00846452
8.0855	0.00806421
8.0865	0.00794154
8.08749	0.00802547
8.08849	0.00847098
8.08949	0.00856137
8.09048	0.00836767
8.09148	0.00857428
8.09248	0.00874861
8.09347	0.00849035
8.09447	0.00830956
8.09547	0.00840641
8.09647	0.00876798
8.09746	0.00875506
8.09846	0.00845161
8.09946	0.00816752
8.10045	0.00813524
8.10145	0.0080965
8.10245	0.00837413
8.10344	0.00851617
8.10444	0.00843869
8.10544	0.00795445
8.10643	0.00761226
8.10743	0.00737982
8.10843	0.00691495
8.10943	0.00665669
8.11042	0.00631449
8.11142	0.0056301
8.11242	0.00533956
8.11341	0.00552034
8.11441	0.00590127
8.11541	0.00584317
8.11641	0.00561073
8.1174	0.00527499
8.1184	0.00537829
8.1194	0.00566238
8.12039	0.00605623
8.12139	0.00623056
8.12239	0.00626284
8.12338	0.00608851
8.12438	0.00598521
8.12538	0.00553971
8.12637	0.00476492
8.12737	0.00445501
8.12837	0.00425486
8.12936	0.00400951
8.13036	0.00366731
8.13136	0.00338968
8.13236	0.00353173
8.13335	0.00364794
8.13435	0.00361566
8.13535	0.00352527
8.13634	0.00346716
8.13734	0.00307331
8.13834	0.00225979
8.13934	0.0020209
8.14033	0.00200798
8.14133	0.00179492
8.14232	0.00157539
8.14332	0.00140752
8.14432	0.00126548
8.14532	0.00156248
8.14631	0.00167224
8.14731	0.00162059
8.14831	0.00165287
8.1493	0.00176909
8.1503	0.00211129
8.1513	0.00238246
8.1523	0.0019305
8.15329	0.00180137
8.15429	0.00191759
8.15529	0.00216294
8.15628	0.00202735
8.15728	0.00184011
8.15828	0.00186594
8.15927	0.00144626
8.16027	0.00130422
8.16127	0.0018724
8.16226	0.0018724
8.16326	0.00187885
8.16426	0.0018724
8.16526	0.00159476
8.16625	0.00138816
8.16725	0.00156894
8.16825	0.00164642
8.16924	0.00153666
8.17024	0.00120737
8.17124	0.00099431
8.17223	0.00054235
8.17323	0.00041967
8.17423	0.0007877
8.17522	0.00043904
8.17622	0.00035511
8.17722	0.00129776
8.17822	0.00136233
8.17921	0.00149146
8.18021	0.00184657
8.18121	0.0018724
8.1822	0.0015302
8.1832	0.00139461
8.1842	0.00138816
8.18519	0.001485
8.18619	0.00145918
8.18719	0.0017239
8.18819	0.00184657
8.18918	0.00169161
8.19018	0.00153666
8.19118	0.00173035
8.19217	0.00224687
8.19317	0.00249222
8.19417	0.00264072
8.19516	0.00208546
8.19616	0.00123966
8.19716	0.00119446
8.19815	0.00094911
8.19915	0.00136879
8.20015	0.00120092
8.20115	0.00127839
8.20214	0.00158831
8.20314	0.00174326
8.20414	0.00113635
8.20513	0.00079415
8.20613	0.00106533
8.20713	0.00085226
8.20812	0.00130422
8.20912	0.00184011
8.21012	0.00153666
8.21111	0.00124611
8.21211	0.00161413
8.21311	0.00143981
8.21411	0.00120092
8.2151	0.00107179
8.2161	0.00105242
8.2171	0.0003422
8.21809	0.00023889
8.21909	0.00016787
8.22009	0
8.22109	0.00029054
8.22208	0.00042613
8.22308	0.00052944
8.22407	0.00043904
8.22507	0.00090392
8.22607	0.00147209
8.22707	0.00102659
8.22806	0.00071022
8.22906	0.00064565
8.23006	0.00041322
8.23105	0.000297
8.23205	0.00042613
8.23305	9.6848e-05
8.23405	0.000891
8.23504	0.00123966
8.23604	0.00139461
8.23704	0.00176263
8.23803	0.00193696
8.23903	0.00215003
8.24003	0.00244703
8.24102	0.00227916
8.24202	0.00169161
8.24302	0.00157539
8.24401	0.00126548
8.24501	0.00151083
8.24601	0.00218877
8.247	0.00178846
8.248	0.00164642
8.249	0.00117509
8.25	0.00066502
8.25099	0.00036802
8.25199	0.00023244
8.25299	0.00041322
8.25398	0.00061983
8.25498	0.00091683
8.25598	0.00113635
8.25697	0.00095557
8.25797	0.00106533
8.25897	0.00067148
8.25997	0.00042613
8.26096	0.00060691
8.26196	0.00058754
8.26296	0.00071668
8.26395	0.00072313
8.26495	0.00080061
8.26595	0.00063274
8.26694	0.00076187
8.26794	0.00065857
8.26894	0.00062628
8.26994	0.00085872
8.27093	0.00073605
8.27193	0.00084581
8.27293	0.00102013
8.27392	0.00127194
8.27492	0.00137524
8.27592	0.00151083
8.27691	0.00120092
8.27791	0.00143335
8.27891	0.00178846
8.2799	0.0018272
8.2809	0.00237601
8.2819	0.00242766
8.28289	0.00306685
8.28389	0.00266655
8.28489	0.0024212
8.28589	0.00258261
8.28688	0.00225979
8.28788	0.00226624
8.28888	0.00218877
8.28987	0.00239538
8.29087	0.00251159
8.29187	0.00309268
8.29287	0.00300229
8.29386	0.00298292
8.29486	0.00310559
8.29586	0.00275694
8.29685	0.00278277
8.29785	0.00302812
8.29885	0.00334449
8.29984	0.00402242
8.30084	0.0039966
8.30184	0.00412573
8.30283	0.00415801
8.30383	0.0044421
8.30483	0.00473264
8.30583	0.00502319
8.30682	0.00539766
8.30782	0.00535893
8.30882	0.00553325
8.30981	0.0058238
8.31081	0.00573986
8.31181	0.00576569
8.3128	0.00604977
8.3138	0.00584962
8.3148	0.00575277
8.31579	0.00615954
8.31679	0.00678582
8.31779	0.00734108
8.31879	0.00734754
8.31978	0.0069666
8.32078	0.00657275
8.32178	0.00676645
8.32277	0.00710219
8.32377	0.00697306
8.32477	0.00697952
8.32576	0.00681165
8.32676	0.00684393
8.32776	0.0069666
8.32875	0.0065663
8.32975	0.00634678
8.33075	0.00601104
8.33175	0.00598521
8.33274	0.00572695
8.33374	0.00539766
8.33474	0.00544932
8.33573	0.00532019
8.33673	0.00539121
8.33773	0.00597875
8.33872	0.00650819
8.33972	0.00703117
8.34072	0.00710219
8.34172	0.00666315
8.34271	0.00692786
8.34371	0.00743147
8.34471	0.00736691
8.3457	0.00733463
8.3467	0.00748313
8.3477	0.00753478
8.34869	0.00767037
8.34969	0.00805776
8.35069	0.00852908
8.35168	0.0086905
8.35268	0.00845806
8.35368	0.00815461
8.35468	0.00792217
8.35567	0.00755415
8.35667	0.00724423
8.35767	0.00693432
8.35866	0.00702471
8.35966	0.0072636
8.36066	0.0074121
8.36165	0.00763808
8.36265	0.00721841
8.36365	0.00659858
8.36464	0.00706345
8.36564	0.00697306
8.36664	0.00628867
8.36764	0.0058819
8.36863	0.00592064
8.36963	0.00629512
8.37063	0.00664378
8.37162	0.00658567
8.37262	0.00600458
8.37362	0.00589482
8.37462	0.00602395
8.37561	0.00597875
8.37661	0.00598521
8.37761	0.00575277
8.3786	0.00599812
8.3796	0.00659858
8.3806	0.00683747
8.38159	0.00675999
8.38259	0.00669543
8.38359	0.00662441
8.38458	0.00685684
8.38558	0.00712156
8.38658	0.00701826
8.38758	0.00654047
8.38857	0.00599167
8.38957	0.00526853
8.39057	0.00487469
8.39156	0.00512003
8.39256	0.00531373
8.39356	0.00539766
8.39455	0.00584317
8.39555	0.00620473
8.39655	0.0063726
8.39754	0.00650173
8.39854	0.00650819
8.39954	0.00623056
8.40054	0.00575277
8.40153	0.00555908
8.40253	0.00610143
8.40353	0.00662441
8.40452	0.00678582
8.40552	0.00683102
8.40652	0.00697952
8.40751	0.00727006
8.40851	0.00719904
8.40951	0.00694723
8.4105	0.00691495
8.4115	0.00650819
8.4125	0.00614017
8.4135	0.00676645
8.41449	0.0068633
8.41549	0.00639197
8.41649	0.00680519
8.41748	0.00708928
8.41848	0.00738628
8.41948	0.00731526
8.42047	0.00738628
8.42147	0.00727652
8.42247	0.00718613
8.42347	0.00732171
8.42446	0.0078576
8.42546	0.00821917
8.42646	0.00807067
8.42745	0.00814815
8.42845	0.00850972
8.42945	0.00856782
8.43044	0.00892293
8.43144	0.0092845
8.43244	0.0095815
8.43343	0.00991724
8.43443	0.00988496
8.43543	0.0100205
8.43642	0.0105306
8.43742	0.0108857
8.43842	0.0109116
8.43942	0.0107566
8.44041	0.0107953
8.44141	0.0106662
8.44241	0.0104983
8.4434	0.0102142
8.4444	0.00974937
8.4454	0.00956859
8.4464	0.00969126
8.44739	0.00963315
8.44839	0.00952339
8.44939	0.00938135
8.45038	0.00926513
8.45138	0.00920056
8.45238	0.00877443
8.45337	0.00817398
8.45437	0.00790926
8.45537	0.00772202
8.45636	0.00790926
8.45736	0.00835476
8.45836	0.00860011
8.45936	0.00878735
8.46035	0.0089875
8.46135	0.00925222
8.46235	0.0096848
8.46334	0.0100076
8.46434	0.0101239
8.46534	0.0103692
8.46633	0.0107308
8.46733	0.0105887
8.46833	0.0102594
8.46932	0.0106533
8.47032	0.0111311
8.47132	0.0116218
8.47232	0.0115959
8.47331	0.0116734
8.47431	0.011286
8.47531	0.010918
8.4763	0.0111827
8.4773	0.0117057
8.4783	0.0118994
8.47929	0.0115443
8.48029	0.0108147
8.48129	0.010692
8.48228	0.0107695
8.48328	0.0109438
8.48428	0.0107695
8.48528	0.0100205
8.48627	0.00978811
8.48727	0.00981394
8.48827	0.00967189
8.48926	0.0101045
8.49026	0.0102013
8.49126	0.0102853
8.49225	0.0103111
8.49325	0.0102272
8.49425	0.0102078
8.49525	0.00999472
8.49624	0.00991724
8.49724	0.010324
8.49824	0.010776
8.49923	0.011583
8.50023	0.0120996
8.50123	0.0124417
8.50222	0.0126096
8.50322	0.013152
8.50422	0.0138493
8.50521	0.0146499
8.50621	0.0149275
8.50721	0.014482
8.50821	0.0145401
8.5092	0.0142625
8.5102	0.0144045
8.5112	0.014185
8.51219	0.0140688
8.51319	0.0138493
8.51419	0.0139784
8.51518	0.0141334
8.51618	0.0138557
8.51718	0.0145337
8.51817	0.0144756
8.51917	0.0144885
8.52017	0.0140559
8.52117	0.0139978
8.52216	0.015231
8.52316	0.0158766
8.52416	0.016051
8.52515	0.0164964
8.52615	0.0171615
8.52715	0.0173745
8.52815	0.0172712
8.52914	0.0175812
8.53014	0.017749
8.53114	0.0176393
8.53213	0.017833
8.53313	0.017536
8.53413	0.0182397
8.53512	0.0190468
8.53612	0.0191113
8.53712	0.0189693
8.53811	0.0191953
8.53911	0.0195439
8.54011	0.0188337
8.5411	0.0188983
8.5421	0.0188531
8.5431	0.0191759
8.5441	0.0190597
8.54509	0.0197635
8.54609	0.0193115
8.54709	0.0193373
8.54808	0.019305
8.54908	0.0193502
8.55008	0.0193954
8.55108	0.0194342
8.55207	0.0194923
8.55307	0.0197635
8.55407	0.0199507
8.55506	0.019757
8.55606	0.0195181
8.55706	0.0198732
8.55805	0.0198668
8.55905	0.019983
8.56005	0.0197893
8.56104	0.0204027
8.56204	0.0210548
8.56304	0.0213582
8.56403	0.0211064
8.56503	0.0210225
8.56603	0.0218812
8.56703	0.0217198
8.56802	0.0220103
8.56902	0.0219264
8.57002	0.0218425
8.57101	0.0221588
8.57201	0.0209579
8.57301	0.0207578
8.574	0.0205318
8.575	0.0202606
8.576	0.0201702
8.577	0.0201444
8.57799	0.0198087
8.57899	0.0200734
8.57999	0.0206157
8.58098	0.0210806
8.58198	0.0217392
8.58298	0.0221201
8.58397	0.0221782
8.58497	0.0219135
8.58597	0.0225656
8.58696	0.0233533
8.58796	0.0235728
8.58896	0.0233727
8.58995	0.0239731
8.59095	0.0237859
8.59195	0.0238956
8.59295	0.02407
8.59394	0.0251353
8.59494	0.0251353
8.59594	0.0260392
8.59693	0.0262329
8.59793	0.0265364
8.59893	0.0261425
8.59993	0.0255356
8.60092	0.0261877
8.60192	0.0268657
8.60292	0.026743
8.60391	0.026588
8.60491	0.0267301
8.60591	0.0270271
8.6069	0.0268915
8.6079	0.0266268
8.6089	0.0269948
8.60989	0.0279052
8.61089	0.0275242
8.61189	0.0277889
8.61289	0.027847
8.61388	0.0283119
8.61488	0.0288284
8.61588	0.0284281
8.61687	0.0283119
8.61787	0.0284023
8.61887	0.0288543
8.61986	0.029048
8.62086	0.0288607
8.62186	0.0296097
8.62285	0.0301068
8.62385	0.0304555
8.62485	0.0305394
8.62585	0.0302101
8.62684	0.0300487
8.62784	0.0305652
8.62884	0.0307331
8.62983	0.0308493
8.63083	0.0310237
8.63183	0.0304555
8.63282	0.0303457
8.63382	0.0299712
8.63482	0.0306492
8.63582	0.03052
8.63681	0.0298938
8.63781	0.0303651
8.63881	0.0310107
8.6398	0.0311851
8.6408	0.0316435
8.6418	0.032018
8.64279	0.0320954
8.64379	0.0316048
8.64479	0.0312432
8.64578	0.0310495
8.64678	0.0311657
8.64778	0.0310301
8.64878	0.0310559
8.64977	0.0316951
8.65077	0.0317726
8.65177	0.0318501
8.65276	0.0318243
8.65376	0.0318049
8.65476	0.031566
8.65575	0.0320503
8.65675	0.0325216
8.65775	0.0324699
8.65874	0.0329542
8.65974	0.0327669
8.66074	0.0330639
8.66174	0.0325797
8.66273	0.0329412
8.66373	0.0330316
8.66473	0.0329735
8.66572	0.0333545
8.66672	0.0337871
8.66772	0.0347232
8.66872	0.0350848
8.66971	0.0358854
8.67071	0.036318
8.6717	0.0365182
8.6727	0.0366731
8.6737	0.0370153
8.6747	0.0376674
8.67569	0.0382873
8.67669	0.0390104
8.67769	0.0393784
8.67868	0.0398175
8.67968	0.0401338
8.68068	0.0403921
8.68168	0.0408957
8.68267	0.0414574
8.68367	0.0420837
8.68467	0.0422516
8.68566	0.0422128
8.68666	0.0428972
8.68766	0.0430199
8.68865	0.0428649
8.68965	0.0433427
8.69065	0.0441304
8.69164	0.0447244
8.69264	0.0455767
8.69364	0.0464612
8.69463	0.0470746
8.69563	0.0476944
8.69663	0.047914
8.69763	0.048282
8.69862	0.0490503
8.69962	0.0494054
8.70062	0.0498316
8.70161	0.050064
8.70261	0.0508
8.70361	0.0517879
8.70461	0.0526143
8.7056	0.0531696
8.7066	0.0536603
8.7076	0.0543253
8.70859	0.0548289
8.70959	0.0555585
8.71059	0.0562623
8.71158	0.0572178
8.71258	0.0581088
8.71358	0.0589223
8.71457	0.0595938
8.71557	0.0600264
8.71657	0.0603686
8.71757	0.0604009
8.71856	0.0606204
8.71956	0.0609626
8.72056	0.0614598
8.72155	0.0620473
8.72255	0.0627705
8.72355	0.063216
8.72454	0.0636614
8.72554	0.0644621
8.72654	0.0651271
8.72753	0.0656953
8.72853	0.0664313
8.72953	0.0670253
8.73053	0.0676064
8.73152	0.0682198
8.73252	0.0688396
8.73352	0.0696337
8.73451	0.0706151
8.73551	0.0720679
8.73651	0.0732042
8.7375	0.0738628
8.7385	0.075012
8.7395	0.0760838
8.74049	0.0771879
8.74149	0.077995
8.74249	0.0789053
8.74348	0.0799448
8.74448	0.0810644
8.74548	0.082153
8.74648	0.0829749
8.74747	0.0839098
8.74847	0.08497
8.74947	0.0863904
8.75046	0.0877656
8.75146	0.0887884
8.75246	0.0894915
8.75346	0.089977
8.75445	0.0907072
8.75545	0.0914271
8.75645	0.0922955
8.75744	0.0932143
8.75844	0.0942002
8.75944	0.0951229
8.76043	0.0961637
8.76143	0.0974982
8.76243	0.0984564
8.76342	0.099337
8.76442	0.100526
8.76542	0.101625
8.76642	0.10259
8.76741	0.103507
8.76841	0.104111
8.76941	0.10489
8.7704	0.106012
8.7714	0.107058
8.7724	0.107856
8.7734	0.1089
8.77439	0.109764
8.77539	0.110482
8.77638	0.111476
8.77738	0.112314
8.77838	0.113197
8.77938	0.113979
8.78037	0.115186
8.78137	0.116228
8.78237	0.117457
8.78336	0.118419
8.78436	0.119295
8.78536	0.120262
8.78636	0.1207
8.78735	0.121837
8.78835	0.122679
8.78935	0.12345
8.79034	0.124118
8.79134	0.12484
8.79234	0.125651
8.79333	0.126201
8.79433	0.127172
8.79533	0.127635
8.79632	0.128735
8.79732	0.129586
8.79832	0.130632
8.79931	0.131563
8.80031	0.132392
8.80131	0.133095
8.80231	0.134175
8.8033	0.135775
8.8043	0.137058
8.8053	0.138187
8.80629	0.138883
8.80729	0.140098
8.80829	0.141722
8.80928	0.142721
8.81028	0.143826
8.81128	0.144419
8.81227	0.145428
8.81327	0.146456
8.81427	0.14713
8.81527	0.148239
8.81626	0.149991
8.81726	0.151343
8.81826	0.153095
8.81925	0.154821
8.82025	0.155608
8.82125	0.156654
8.82225	0.157689
8.82324	0.158927
8.82424	0.160048
8.82523	0.161415
8.82623	0.162529
8.82723	0.164032
8.82823	0.16514
8.82922	0.166524
8.83022	0.167392
8.83122	0.167523
8.83221	0.168297
8.83321	0.169021
8.83421	0.170004
8.83521	0.170688
8.8362	0.172266
8.8372	0.173929
8.8382	0.175146
8.83919	0.176405
8.84019	0.17802
8.84119	0.179516
8.84218	0.180769
8.84318	0.181606
8.84418	0.182415
8.84517	0.183749
8.84617	0.184526
8.84717	0.18629
8.84817	0.187411
8.84916	0.1879
8.85016	0.18895
8.85116	0.190202
8.85215	0.191755
8.85315	0.19236
8.85415	0.193404
8.85515	0.19485
8.85614	0.196232
8.85714	0.197607
8.85814	0.198583
8.85913	0.199748
8.86013	0.200639
8.86113	0.201662
8.86212	0.202225
8.86312	0.203301
8.86412	0.204832
8.86511	0.206113
8.86611	0.206469
8.86711	0.207747
8.8681	0.208347
8.8691	0.209483
8.8701	0.211026
8.8711	0.211901
8.87209	0.213101
8.87309	0.213852
8.87409	0.215093
8.87508	0.215887
8.87608	0.216775
8.87708	0.217093
8.87807	0.218317
8.87907	0.219328
8.88007	0.220755
8.88106	0.222898
8.88206	0.224239
8.88306	0.225762
8.88406	0.227072
8.88505	0.228409
8.88605	0.228861
8.88705	0.228878
8.88804	0.229574
8.88904	0.230711
8.89004	0.231325
8.89103	0.231715
8.89203	0.232051
8.89303	0.233229
8.89402	0.233874
8.89502	0.234837
8.89602	0.235667
8.89702	0.236552
8.89801	0.237309
8.89901	0.238546
8.90001	0.239269
8.901	0.240317
8.902	0.241297
8.903	0.242503
8.904	0.243083
8.90499	0.24391
8.90599	0.244958
8.90699	0.245312
8.90798	0.245693
8.90898	0.246284
8.90998	0.247383
8.91097	0.2483
8.91197	0.249326
8.91297	0.250055
8.91396	0.250771
8.91496	0.252097
8.91596	0.253092
8.91695	0.253555
8.91795	0.254615
8.91895	0.255207
8.91995	0.255242
8.92094	0.256266
8.92194	0.257268
8.92294	0.258071
8.92393	0.257955
8.92493	0.258996
8.92593	0.259487
8.92693	0.259823
8.92792	0.2606
8.92892	0.260932
8.92991	0.261398
8.93091	0.261419
8.93191	0.262019
8.93291	0.261901
8.9339	0.262539
8.9349	0.262576
8.9359	0.263403
8.93689	0.264218
8.93789	0.265482
8.93889	0.266118
8.93989	0.266211
8.94088	0.266887
8.94188	0.267888
8.94288	0.26851
8.94387	0.269132
8.94487	0.269841
8.94587	0.270587
8.94686	0.270792
8.94786	0.271262
8.94886	0.271816
8.94985	0.272401
8.95085	0.27235
8.95185	0.272179
8.95284	0.272401
8.95384	0.273057
8.95484	0.273279
8.95584	0.273753
8.95683	0.274671
8.95783	0.275709
8.95883	0.276471
8.95982	0.276606
8.96082	0.277344
8.96182	0.277967
8.96281	0.278199
8.96381	0.2781
8.96481	0.277896
8.9658	0.278479
8.9668	0.27876
8.9678	0.278879
8.9688	0.278375
8.96979	0.278742
8.97079	0.278797
8.97179	0.278686
8.97278	0.278995
8.97378	0.279476
8.97478	0.2793
8.97578	0.279704
8.97677	0.280335
8.97777	0.280088
8.97876	0.280264
8.97976	0.279967
8.98076	0.280351
8.98176	0.280741
8.98275	0.281336
8.98375	0.281289
8.98475	0.281741
8.98574	0.282155
8.98674	0.282355
8.98774	0.282574
8.98874	0.282512
8.98973	0.283129
8.99073	0.283047
8.99173	0.283182
8.99272	0.283469
8.99372	0.283871
8.99472	0.284184
8.99571	0.284347
8.99671	0.284707
8.99771	0.284849
8.9987	0.284427
8.9997	0.284325
9.0007	0.284709
9.0017	0.285105
9.00269	0.285083
9.00369	0.285176
9.00469	0.285724
9.00568	0.285391
9.00668	0.284696
9.00768	0.284319
9.00868	0.284222
9.00967	0.284336
9.01067	0.283904
9.01167	0.28378
9.01266	0.28403
9.01366	0.284133
9.01466	0.284009
9.01565	0.283578
9.01665	0.283567
9.01765	0.283501
9.01864	0.283585
9.01964	0.284051
9.02064	0.284352
9.02163	0.284196
9.02263	0.284312
9.02363	0.284489
9.02463	0.28458
9.02562	0.28479
9.02662	0.284912
9.02762	0.28509
9.02861	0.284942
9.02961	0.285349
9.03061	0.285698
9.0316	0.28542
9.0326	0.285228
9.0336	0.285186
9.03459	0.285274
9.03559	0.285254
9.03659	0.284995
9.03759	0.284197
9.03858	0.283745
9.03958	0.283263
9.04058	0.283331
9.04157	0.283102
9.04257	0.282887
9.04357	0.282811
9.04456	0.282475
9.04556	0.281851
9.04656	0.281467
9.04755	0.281258
9.04855	0.281437
9.04955	0.281739
9.05055	0.281569
9.05154	0.281362
9.05254	0.281357
9.05354	0.281044
9.05453	0.280493
9.05553	0.28077
9.05653	0.281264
9.05753	0.281544
9.05852	0.281677
9.05952	0.281385
9.06052	0.28105
9.06151	0.28081
9.06251	0.280515
9.06351	0.28032
9.0645	0.280081
9.0655	0.279545
9.0665	0.279097
9.06749	0.279419
9.06849	0.279636
9.06949	0.278964
9.07048	0.27854
9.07148	0.278913
9.07248	0.278676
9.07348	0.278118
9.07447	0.277901
9.07547	0.277456
9.07647	0.277116
9.07746	0.276972
9.07846	0.276949
9.07946	0.276617
9.08046	0.276302
9.08145	0.276427
9.08245	0.27592
9.08345	0.275329
9.08444	0.274969
9.08544	0.274467
9.08644	0.27446
9.08743	0.274565
9.08843	0.274466
9.08943	0.274259
9.09042	0.273812
9.09142	0.273518
9.09242	0.273058
9.09342	0.272128
9.09441	0.271546
9.09541	0.271532
9.09641	0.271358
9.0974	0.270983
9.0984	0.270754
9.0994	0.270167
9.10039	0.269523
9.10139	0.269457
9.10239	0.269381
9.10338	0.269039
9.10438	0.268557
9.10538	0.267713
9.10638	0.266902
9.10737	0.266415
9.10837	0.265806
9.10937	0.265105
9.11036	0.265151
9.11136	0.265306
9.11236	0.264914
9.11335	0.264799
9.11435	0.26495
9.11535	0.265157
9.11634	0.264928
9.11734	0.263851
9.11834	0.263141
9.11933	0.26285
9.12033	0.262642
9.12133	0.261846
9.12233	0.261182
9.12332	0.261441
9.12432	0.260982
9.12532	0.260502
9.12631	0.260003
9.12731	0.259511
9.12831	0.259278
9.12931	0.259087
9.1303	0.258932
9.1313	0.258158
9.1323	0.257829
9.13329	0.257873
9.13429	0.257214
9.13529	0.255982
9.13628	0.254845
9.13728	0.254267
9.13828	0.254345
9.13927	0.253992
9.14027	0.253682
9.14127	0.2534
9.14227	0.252864
9.14326	0.252336
9.14426	0.252204
9.14526	0.252212
9.14625	0.252237
9.14725	0.251619
9.14825	0.250978
9.14924	0.250503
9.15024	0.250375
9.15124	0.250188
9.15223	0.249381
9.15323	0.248783
9.15423	0.248497
9.15523	0.248013
9.15622	0.248003
9.15722	0.247805
9.15822	0.246727
9.15921	0.24681
9.16021	0.246344
9.16121	0.24473
9.16221	0.244293
9.1632	0.243523
9.1642	0.243079
9.1652	0.242205
9.16619	0.241601
9.16719	0.241418
9.16819	0.240689
9.16918	0.240724
9.17018	0.240113
9.17118	0.239415
9.17217	0.238838
9.17317	0.238096
9.17417	0.2377
9.17516	0.237517
9.17616	0.237067
9.17716	0.236806
9.17816	0.235753
9.17915	0.234687
9.18015	0.233683
9.18115	0.233286
9.18214	0.233095
9.18314	0.232814
9.18414	0.232592
9.18513	0.232964
9.18613	0.233532
9.18713	0.23321
9.18812	0.23206
9.18912	0.23175
9.19012	0.231948
9.19112	0.231831
9.19211	0.231163
9.19311	0.231477
9.19411	0.231251
9.1951	0.230726
9.1961	0.230073
9.1971	0.230013
9.19809	0.229715
9.19909	0.229356
9.20009	0.228721
9.20109	0.22796
9.20208	0.22773
9.20308	0.227554
9.20408	0.227433
9.20507	0.226653
9.20607	0.226061
9.20707	0.225361
9.20806	0.225393
9.20906	0.22438
9.21006	0.223912
9.21105	0.224481
9.21205	0.224512
9.21305	0.223957
9.21405	0.223182
9.21504	0.222391
9.21604	0.222202
9.21704	0.221743
9.21803	0.221448
9.21903	0.220661
9.22003	0.221013
9.22102	0.221
9.22202	0.22122
9.22302	0.220544
9.22401	0.220182
9.22501	0.219449
9.22601	0.219401
9.22701	0.218754
9.228	0.218967
9.229	0.219097
9.23	0.219386
9.23099	0.218908
9.23199	0.218155
9.23299	0.217465
9.23399	0.21674
9.23498	0.215622
9.23598	0.214484
9.23698	0.214229
9.23797	0.214068
9.23897	0.213755
9.23997	0.213054
9.24096	0.211873
9.24196	0.212079
9.24296	0.211675
9.24395	0.211293
9.24495	0.210962
9.24595	0.210539
9.24695	0.209884
9.24794	0.209998
9.24894	0.20918
9.24994	0.208668
9.25093	0.20823
9.25193	0.207392
9.25293	0.206958
9.25392	0.206437
9.25492	0.206404
9.25592	0.206331
9.25691	0.205852
9.25791	0.20557
9.25891	0.205237
9.25991	0.204876
9.2609	0.203941
9.2619	0.203165
9.2629	0.202787
9.26389	0.20243
9.26489	0.202715
9.26589	0.202263
9.26688	0.202088
9.26788	0.201747
9.26888	0.200949
9.26988	0.199669
9.27087	0.198319
9.27187	0.197715
9.27287	0.197487
9.27386	0.197086
9.27486	0.196797
9.27586	0.196155
9.27685	0.195681
9.27785	0.194708
9.27885	0.19396
9.27984	0.193233
9.28084	0.192387
9.28184	0.191929
9.28284	0.191587
9.28383	0.190944
9.28483	0.190951
9.28583	0.19054
9.28682	0.189661
9.28782	0.188819
9.28882	0.187973
9.28981	0.187444
9.29081	0.187138
9.29181	0.186845
9.2928	0.186517
9.2938	0.185968
9.2948	0.18537
9.2958	0.184832
9.29679	0.184594
9.29779	0.18368
9.29879	0.18306
9.29978	0.182291
9.30078	0.182105
9.30178	0.181502
9.30277	0.180895
9.30377	0.180625
9.30477	0.179835
9.30576	0.178933
9.30676	0.178379
9.30776	0.177495
9.30876	0.177253
9.30975	0.176353
9.31075	0.176032
9.31175	0.175801
9.31274	0.175386
9.31374	0.175205
9.31474	0.175002
9.31574	0.174483
9.31673	0.173734
9.31773	0.173273
9.31873	0.172972
9.31972	0.17291
9.32072	0.173259
9.32172	0.172776
9.32271	0.171873
9.32371	0.170972
9.32471	0.170668
9.3257	0.170452
9.3267	0.170266
9.3277	0.170017
9.32869	0.169851
9.32969	0.169516
9.33069	0.169213
9.33169	0.169388
9.33268	0.169133
9.33368	0.169097
9.33468	0.169412
9.33567	0.169427
9.33667	0.169197
9.33767	0.16899
9.33866	0.168934
9.33966	0.168448
9.34066	0.16814
9.34166	0.16736
9.34265	0.166592
9.34365	0.166007
9.34465	0.165677
9.34564	0.165327
9.34664	0.164773
9.34764	0.164183
9.34863	0.164034
9.34963	0.163985
9.35063	0.163786
9.35162	0.164141
9.35262	0.163893
9.35362	0.163114
9.35462	0.163002
9.35561	0.162797
9.35661	0.16228
9.35761	0.162484
9.3586	0.162178
9.3596	0.161854
9.3606	0.161483
9.36159	0.160645
9.36259	0.160534
9.36359	0.160378
9.36458	0.159893
9.36558	0.159374
9.36658	0.159156
9.36758	0.158778
9.36857	0.158396
9.36957	0.157992
9.37057	0.157224
9.37156	0.156621
9.37256	0.15651
9.37356	0.156884
9.37456	0.156838
9.37555	0.156282
9.37655	0.155646
9.37754	0.155186
9.37854	0.154755
9.37954	0.153944
9.38054	0.153467
9.38153	0.153205
9.38253	0.15299
9.38353	0.152628
9.38452	0.152155
9.38552	0.151904
9.38652	0.151697
9.38752	0.151686
9.38851	0.151348
9.38951	0.150785
9.39051	0.150422
9.3915	0.150061
9.3925	0.149667
9.3935	0.149655
9.39449	0.149486
9.39549	0.149151
9.39649	0.148989
9.39748	0.148981
9.39848	0.148992
9.39948	0.149031
9.40048	0.148786
9.40147	0.148207
9.40247	0.147999
9.40347	0.148039
9.40446	0.147979
9.40546	0.147912
9.40646	0.148179
9.40745	0.148035
9.40845	0.14741
9.40945	0.147343
9.41044	0.147368
9.41144	0.147303
9.41244	0.146971
9.41344	0.146333
9.41443	0.145638
9.41543	0.145463
9.41643	0.145246
9.41742	0.144876
9.41842	0.144974
9.41942	0.145238
9.42041	0.145254
9.42141	0.144991
9.42241	0.14498
9.42341	0.144122
9.4244	0.143533
9.4254	0.143424
9.4264	0.143074
9.42739	0.142642
9.42839	0.142122
9.42939	0.141673
9.43038	0.141964
9.43138	0.14157
9.43238	0.140937
9.43337	0.14074
9.43437	0.140337
9.43537	0.139642
9.43637	0.139394
9.43736	0.139081
9.43836	0.138958
9.43936	0.138952
9.44035	0.138699
9.44135	0.138282
9.44235	0.138292
9.44334	0.138003
9.44434	0.137385
9.44534	0.137034
9.44633	0.136409
9.44733	0.136124
9.44833	0.135811
9.44933	0.13542
9.45032	0.135236
9.45132	0.134976
9.45232	0.134452
9.45331	0.134038
9.45431	0.133744
9.45531	0.132964
9.45631	0.132136
9.4573	0.131606
9.4583	0.131204
9.45929	0.131132
9.46029	0.130875
9.46129	0.130671
9.46229	0.130397
9.46328	0.129968
9.46428	0.129824
9.46528	0.129449
9.46627	0.129273
9.46727	0.1291
9.46827	0.128638
9.46927	0.127897
9.47026	0.127496
9.47126	0.127434
9.47226	0.127061
9.47325	0.127732
9.47425	0.127329
9.47525	0.126702
9.47624	0.12652
9.47724	0.126249
9.47824	0.126141
9.47923	0.126279
9.48023	0.125442
9.48123	0.125173
9.48222	0.124944
9.48322	0.124146
9.48422	0.123956
9.48522	0.123805
9.48621	0.123816
9.48721	0.123725
9.48821	0.122965
9.4892	0.122552
9.4902	0.122244
9.4912	0.122411
[truncated: 6,528 more rows]

## Sheet: Fig. 2e data
Fig 2e SEC of BAX F116A
Elution Volume (mL)	Normalized A280
7.50071	0.0109191
7.50171	0.0108266
7.50271	0.0106835
7.50371	0.0106134
7.50471	0.0106097
7.5057	0.0104915
7.5067	0.0105493
7.5077	0.0105932
7.50869	0.0107423
7.50969	0.0107129
7.51069	0.0106097
7.51169	0.0106387
7.51268	0.0106302
7.51368	0.0107055
7.51468	0.0109167
7.51568	0.0108811
7.51668	0.0110045
7.51767	0.0110892
7.51867	0.0111587
7.51967	0.0112144
7.52067	0.0112246
7.52166	0.0112973
7.52266	0.0113494
7.52366	0.0114521
7.52465	0.0116539
7.52565	0.0117795
7.52665	0.0117562
7.52765	0.0116494
7.52864	0.0116002
7.52964	0.0115342
7.53064	0.0114235
7.53164	0.0113737
7.53263	0.0113443
7.53363	0.0114684
7.53463	0.011628
7.53563	0.0117525
7.53662	0.011823
7.53762	0.011863
7.53862	0.0118957
7.53962	0.0118087
7.54061	0.0117486
7.54161	0.0118648
7.54261	0.0118855
7.54361	0.0117249
7.5446	0.0117672
7.5456	0.0118289
7.5466	0.0118732
7.5476	0.0119876
7.54859	0.0118879
7.54959	0.011788
7.55059	0.0117458
7.55159	0.0117437
7.55258	0.0117591
7.55358	0.0117031
7.55458	0.0116866
7.55558	0.0118391
7.55657	0.0119947
7.55757	0.0119982
7.55857	0.0118881
7.55957	0.0118238
7.56056	0.0118726
7.56156	0.011977
7.56256	0.0120447
7.56356	0.0121044
7.56455	0.0120403
7.56555	0.0120305
7.56655	0.0120919
7.56755	0.0120429
7.56854	0.0120721
7.56954	0.0121346
7.57054	0.0120809
7.57154	0.0119379
7.57253	0.0118679
7.57353	0.0117658
7.57453	0.0115979
7.57553	0.0116431
7.57652	0.011706
7.57752	0.0117209
7.57852	0.0116565
7.57952	0.0115354
7.58051	0.0115816
7.58151	0.0116406
7.58251	0.0116951
7.58351	0.0117131
7.5845	0.0116022
7.5855	0.0113984
7.5865	0.0112626
7.58749	0.0112283
7.58849	0.0112455
7.58949	0.0113308
7.59049	0.0112669
7.59149	0.0111007
7.59248	0.0110398
7.59348	0.0111415
7.59448	0.0112005
7.59548	0.0111213
7.59647	0.0109771
7.59747	0.0108095
7.59847	0.0108877
7.59947	0.0111199
7.60046	0.0112158
7.60146	0.0112271
7.60246	0.011243
7.60346	0.0112806
7.60445	0.0112475
7.60545	0.0111828
7.60645	0.0110745
7.60745	0.0109706
7.60844	0.0109259
7.60944	0.0108615
7.61044	0.0108105
7.61144	0.0106751
7.61243	0.0105769
7.61343	0.0105234
7.61443	0.01041
7.61543	0.0103749
7.61642	0.0102838
7.61742	0.0102426
7.61842	0.0102348
7.61942	0.0100994
7.62041	0.0100337
7.62141	0.0100094
7.62241	0.00993538
7.6234	0.00995635
7.6244	0.0100079
7.6254	0.00986758
7.6264	0.00972825
7.62739	0.00981389
7.62839	0.0100381
7.62939	0.0103102
7.63039	0.0103904
7.63138	0.0103022
7.63238	0.0102287
7.63338	0.0101837
7.63438	0.0101701
7.63537	0.0103026
7.63637	0.0103204
7.63737	0.0102961
7.63837	0.010301
7.63936	0.0102021
7.64036	0.0102121
7.64136	0.0103336
7.64236	0.0103422
7.64335	0.0101944
7.64435	0.0102166
7.64535	0.0103657
7.64635	0.0104974
7.64734	0.0105617
7.64834	0.0105816
7.64934	0.0104809
7.65034	0.0104552
7.65133	0.010447
7.65233	0.0104027
7.65333	0.0103204
7.65433	0.0103561
7.65532	0.0102591
7.65632	0.010101
7.65732	0.0101756
7.65832	0.0103381
7.65932	0.0103961
7.66031	0.0104629
7.66131	0.0105485
7.66231	0.0105095
7.66331	0.0104392
7.6643	0.0106357
7.6653	0.0108111
7.6663	0.0107968
7.66729	0.0107788
7.66829	0.0106943
7.66929	0.0105952
7.67029	0.0105944
7.67128	0.0107092
7.67228	0.0107676
7.67328	0.0107852
7.67428	0.0107984
7.67527	0.010805
7.67627	0.0108787
7.67727	0.0107419
7.67827	0.0104788
7.67927	0.0103406
7.68026	0.0103022
7.68126	0.0103202
7.68226	0.0103332
7.68325	0.0103118
7.68425	0.0103328
7.68525	0.0102181
7.68625	0.0102724
7.68724	0.0103371
7.68824	0.0103302
7.68924	0.0103843
7.69024	0.0103635
7.69123	0.0103792
7.69223	0.0103606
7.69323	0.01047
7.69423	0.0104335
7.69522	0.0103138
7.69622	0.0103451
7.69722	0.010399
7.69822	0.0104327
7.69921	0.0103929
7.70021	0.0104212
7.70121	0.0104337
7.70221	0.0104215
7.7032	0.0104492
7.7042	0.0102724
7.7052	0.0103169
7.7062	0.0104829
7.70719	0.0106694
7.70819	0.0107033
7.70919	0.0107124
7.71019	0.0107031
7.71118	0.0106122
7.71218	0.0107731
7.71318	0.0110563
7.71418	0.0110948
7.71517	0.0109559
7.71617	0.0110784
7.71717	0.0109971
7.71817	0.0109626
7.71916	0.0108815
7.72016	0.0109771
7.72116	0.010942
7.72216	0.0109083
7.72315	0.0108889
7.72415	0.0108993
7.72515	0.0110958
7.72615	0.0110941
7.72714	0.0111045
7.72814	0.0111952
7.72914	0.0111983
7.73013	0.0112802
7.73113	0.0112638
7.73213	0.0113829
7.73313	0.0114246
7.73413	0.0114805
7.73512	0.0116363
7.73612	0.0117288
7.73712	0.011728
7.73812	0.0117423
7.73911	0.0116921
7.74011	0.0117646
7.74111	0.0118066
7.74211	0.0119169
7.7431	0.0119379
7.7441	0.0119921
7.7451	0.0120452
7.7461	0.012076
7.74709	0.0120331
7.74809	0.0118579
7.74909	0.0118561
7.75009	0.0118068
7.75108	0.0117321
7.75208	0.0117327
7.75308	0.0118042
7.75408	0.0118891
7.75507	0.0120202
7.75607	0.0119404
7.75707	0.0119396
7.75807	0.0116661
7.75906	0.011745
7.76006	0.0116823
7.76106	0.0118058
7.76206	0.0117503
7.76305	0.0116084
7.76405	0.0113349
7.76505	0.0113994
7.76605	0.0113163
7.76704	0.0114727
7.76804	0.0115577
7.76904	0.0117932
7.77004	0.011842
7.77103	0.0118095
7.77203	0.0117082
7.77303	0.0117384
7.77402	0.0118379
7.77502	0.0117538
7.77602	0.0116441
7.77702	0.0118179
7.77801	0.0118724
7.77901	0.0118881
7.78001	0.0118132
7.78101	0.0117609
7.782	0.0116772
7.783	0.011631
7.784	0.0116425
7.785	0.011678
7.78599	0.0115626
7.78699	0.0115461
7.78799	0.0115156
7.78899	0.0116974
7.78998	0.0117631
7.79098	0.0117821
7.79198	0.0117405
7.79298	0.011543
7.79397	0.0115183
7.79497	0.0115052
7.79597	0.0114315
7.79697	0.0112885
7.79796	0.0114903
7.79896	0.0114292
7.79996	0.0115465
7.80096	0.0115459
7.80196	0.0114772
7.80295	0.0114836
7.80395	0.0114658
7.80495	0.0112745
7.80595	0.0113345
7.80694	0.0111597
7.80794	0.0112734
7.80894	0.0112271
7.80993	0.0113047
7.81093	0.0111803
7.81193	0.0113126
7.81293	0.0113104
7.81392	0.0113231
7.81492	0.0113676
7.81592	0.0111652
7.81692	0.0111922
7.81791	0.0112334
7.81891	0.0112653
7.81991	0.0110488
7.82091	0.0110137
7.8219	0.0112387
7.8229	0.0114105
7.8239	0.0112165
7.8249	0.0111703
7.82589	0.011446
7.82689	0.0112516
7.82789	0.0111926
7.82889	0.0112163
7.82988	0.0111936
7.83088	0.0111578
7.83188	0.0112132
7.83288	0.0113188
7.83387	0.0111268
7.83487	0.0109861
7.83587	0.0111589
7.83687	0.0111968
7.83786	0.011321
7.83886	0.0112107
7.83986	0.0110098
7.84086	0.010864
7.84185	0.0107604
7.84285	0.0109824
7.84385	0.0108999
7.84485	0.010866
7.84584	0.0108285
7.84684	0.010916
7.84784	0.0108626
7.84884	0.0108791
7.84983	0.0107225
7.85083	0.0107623
7.85183	0.0108767
7.85283	0.0109299
7.85382	0.0109567
7.85482	0.0110713
7.85582	0.0110762
7.85682	0.0110792
7.85781	0.011137
7.85881	0.0111821
7.85981	0.0111713
7.86081	0.0110208
7.8618	0.0108246
7.8628	0.0107118
7.8638	0.0108005
7.8648	0.0108474
7.86579	0.0107933
7.86679	0.0107168
7.86779	0.0106747
7.86878	0.0107221
7.86978	0.0108327
7.87078	0.0108899
7.87178	0.0107905
7.87278	0.0107701
7.87377	0.0108033
7.87477	0.0109007
7.87577	0.011008
7.87677	0.0110704
7.87776	0.0112957
7.87876	0.0113202
7.87976	0.0113018
7.88076	0.0113551
7.88175	0.0112679
7.88275	0.0111634
7.88375	0.0112559
7.88474	0.01141
7.88574	0.0113131
7.88674	0.0111521
7.88774	0.0108705
7.88873	0.010827
7.88973	0.0109504
7.89073	0.0110582
7.89173	0.0111742
7.89273	0.0111348
7.89372	0.0112126
7.89472	0.0113431
7.89572	0.011293
7.89672	0.011322
7.89771	0.0112248
7.89871	0.0111938
7.89971	0.0113126
7.90071	0.0113071
7.9017	0.0111143
7.9027	0.0109148
7.9037	0.0109032
7.9047	0.0108215
7.90569	0.0107357
7.90669	0.0106128
7.90769	0.0106228
7.90869	0.0105916
7.90968	0.0104905
7.91068	0.0105818
7.91168	0.0106322
7.91268	0.0105732
7.91367	0.0104474
7.91467	0.0103044
7.91567	0.0104206
7.91667	0.0105013
7.91766	0.0105713
7.91866	0.0104596
7.91966	0.0104221
7.92066	0.0104492
7.92165	0.0105146
7.92265	0.0103871
7.92365	0.0102895
7.92464	0.0102238
7.92564	0.00991637
7.92664	0.00978116
7.92764	0.00959579
7.92863	0.00952093
7.92963	0.00956404
7.93063	0.0095709
7.93163	0.00969808
7.93262	0.00978057
7.93362	0.00980076
7.93462	0.00970298
7.93562	0.00963929
7.93661	0.00972963
7.93761	0.00987052
7.93861	0.01005
7.93961	0.0100845
7.9406	0.0100083
7.9416	0.00991833
7.9426	0.00991892
7.9436	0.00984034
7.94459	0.00970689
7.94559	0.00963557
7.94659	0.0095709
7.94759	0.00953073
7.94858	0.00959108
7.94958	0.00956424
7.95058	0.00945098
7.95158	0.00950682
7.95257	0.0096679
7.95357	0.00969337
7.95457	0.0095954
7.95557	0.00955954
7.95656	0.00958795
7.95756	0.00952701
7.95856	0.00945548
7.95956	0.00947547
7.96056	0.00950114
7.96155	0.00955013
7.96255	0.00970219
7.96355	0.00992029
7.96454	0.0101068
7.96554	0.0100953
7.96654	0.00998437
7.96754	0.00990559
7.96853	0.0098617
7.96953	0.0098619
7.97053	0.00987463
7.97153	0.00973511
7.97252	0.0096048
7.97352	0.00963067
7.97452	0.0096873
7.97552	0.00974138
7.97651	0.00982976
7.97751	0.00984093
7.97851	0.009731
7.97951	0.00971885
7.9805	0.00978488
7.9815	0.00967456
7.9825	0.00950212
7.9835	0.00943354
7.98449	0.00944941
7.98549	0.00943628
7.98649	0.00945881
7.98749	0.00952132
7.98848	0.00935515
7.98948	0.00925776
7.99048	0.00935868
7.99148	0.00939376
7.99247	0.00936554
7.99347	0.00943785
7.99447	0.00952642
7.99547	0.00962322
7.99646	0.00967319
7.99746	0.00966457
7.99846	0.00958952
7.99946	0.00944216
8.00045	0.00937514
8.00145	0.00941825
8.00245	0.00942981
8.00345	0.00940061
8.00444	0.00951838
8.00544	0.00964772
8.00644	0.00956169
8.00744	0.00948115
8.00843	0.00943236
8.00943	0.0095517
8.01043	0.00971316
8.01143	0.00967926
8.01242	0.00959775
8.01342	0.00933928
8.01442	0.00900635
8.01542	0.00897441
8.01641	0.00904554
8.01741	0.00896638
8.01841	0.00893679
8.01941	0.008936
8.0204	0.00885644
8.0214	0.0089893
8.0224	0.00926462
8.0234	0.00936377
8.02439	0.00934183
8.02539	0.00935143
8.02639	0.00935143
8.02739	0.00923444
8.02838	0.00923033
8.02938	0.00919486
8.03038	0.00906024
8.03138	0.00902987
8.03237	0.00907494
8.03337	0.00901928
8.03437	0.00884802
8.03537	0.00890034
8.03636	0.00894188
8.03736	0.00881451
8.03836	0.00879139
8.03936	0.00873319
8.04035	0.0086068
8.04135	0.00856251
8.04235	0.00844885
8.04335	0.00839262
8.04434	0.00839693
8.04534	0.00838027
8.04634	0.00838497
8.04734	0.00842436
8.04833	0.00846453
8.04933	0.00845199
8.05033	0.00845904
8.05133	0.00846277
8.05232	0.00846708
8.05332	0.00844533
8.05432	0.00836067
8.05532	0.00826466
8.05631	0.00837733
8.05731	0.00851313
8.05831	0.00847942
8.05931	0.00842201
8.0603	0.00827935
8.0613	0.00839007
8.0623	0.00845238
8.0633	0.00856858
8.06429	0.00883783
8.06529	0.00880158
8.06629	0.00876376
8.06729	0.00887663
8.06828	0.0088245
8.06928	0.00875063
8.07028	0.00869145
8.07128	0.00858093
8.07227	0.00840202
8.07327	0.00829464
8.07427	0.0082384
8.07526	0.0081508
8.07626	0.00799188
8.07726	0.00802128
8.07826	0.00819254
8.07925	0.00822115
8.08025	0.00820861
8.08125	0.00833892
8.08225	0.00834382
8.08324	0.00825662
8.08424	0.00839908
8.08524	0.008529
8.08624	0.00844298
8.08723	0.00842201
8.08823	0.00859131
8.08923	0.00868929
8.09023	0.00871614
8.09122	0.00866264
8.09222	0.00880314
8.09322	0.00885409
8.09422	0.00879237
8.09521	0.00880491
8.09621	0.00880667
8.09721	0.00882705
8.09821	0.00892797
8.0992	0.00899244
8.1002	0.0090669
8.1012	0.00905436
8.1022	0.00899479
8.10319	0.00895089
8.10419	0.00897284
8.10519	0.00905024
8.10619	0.00892405
8.10718	0.00881059
8.10818	0.00896324
8.10918	0.00902614
8.11018	0.00916939
8.11117	0.00904221
8.11217	0.00900322
8.11317	0.00904339
8.11417	0.0090038
8.11516	0.0089505
8.11616	0.00894266
8.11716	0.00898577
8.11816	0.00900831
8.11915	0.00905024
8.12015	0.00921642
8.12115	0.00927501
8.12215	0.00934633
8.12314	0.00949585
8.12414	0.00941923
8.12514	0.00954151
8.12614	0.00954817
8.12713	0.00961852
8.12813	0.00951094
8.12913	0.00935025
8.13013	0.00939552
8.13112	0.00925384
8.13212	0.00925776
8.13312	0.00936397
8.13412	0.00935123
8.13511	0.00921975
8.13611	0.00924405
8.13711	0.00928833
8.13811	0.00912765
8.1391	0.00909884
8.1401	0.00902889
8.1411	0.00908238
8.1421	0.00897911
8.14309	0.00886507
8.14409	0.00879217
8.14509	0.00881647
8.14609	0.00881588
8.14708	0.00880216
8.14808	0.00871986
8.14908	0.00870615
8.15008	0.00872848
8.15107	0.0088006
8.15207	0.00875611
8.15307	0.00879629
8.15407	0.00891092
8.15506	0.00883312
8.15606	0.00892248
8.15706	0.00906083
8.15806	0.00909492
8.15905	0.00904985
8.16005	0.00899303
8.16105	0.00910668
8.16205	0.00900028
8.16304	0.0089117
8.16404	0.00887898
8.16504	0.00895912
8.16604	0.00914509
8.16703	0.00911197
8.16803	0.00903496
8.16903	0.00917428
8.17003	0.00901243
8.17102	0.00888309
8.17202	0.00879178
8.17302	0.00867362
8.17402	0.00871477
8.17501	0.00856055
8.17601	0.00862345
8.17701	0.00859582
8.17801	0.00862482
8.179	0.00880843
8.18	0.00881823
8.181	0.00879452
8.182	0.00862757
8.18299	0.0086064
8.18399	0.00854762
8.18499	0.0085388
8.18599	0.00850686
8.18698	0.00845003
8.18798	0.0085388
8.18898	0.00851176
8.18998	0.00862051
8.19097	0.00848491
8.19197	0.00850235
8.19297	0.00864089
8.19397	0.00867126
8.19496	0.00861738
8.19596	0.0085339
8.19696	0.00838595
8.19796	0.00831502
8.19895	0.00836655
8.19995	0.00839673
8.20095	0.00836479
8.20195	0.00843612
8.20294	0.00852312
8.20394	0.0083499
8.20494	0.0083401
8.20594	0.00821312
8.20693	0.0081657
8.20793	0.00797562
8.20893	0.0080591
8.20993	0.0078504
8.21092	0.00784629
8.21192	0.00789783
8.21292	0.00788666
8.21392	0.00789547
8.21491	0.00788666
8.21591	0.00780886
8.21691	0.00758567
8.21791	0.00780416
8.2189	0.0077054
8.2199	0.00777849
8.2209	0.00792918
8.22189	0.00810613
8.22289	0.00817001
8.22389	0.00822468
8.22489	0.00826309
8.22588	0.00831639
8.22688	0.00836283
8.22788	0.00836381
8.22888	0.00829287
8.22987	0.00825329
8.23087	0.00824898
8.23187	0.00839987
8.23287	0.0083062
8.23386	0.00839183
8.23486	0.00838145
8.23586	0.00830385
8.23686	0.00831541
8.23785	0.00829816
8.23885	0.00825603
8.23985	0.00824094
8.24085	0.0083595
8.24184	0.00837263
8.24284	0.00824349
8.24384	0.00834402
8.24484	0.00839791
8.24583	0.00840065
8.24683	0.00868968
8.24783	0.00897088
8.24883	0.00902379
8.24982	0.00893953
8.25082	0.00885507
8.25182	0.00881118
8.25282	0.00886271
8.25381	0.00897225
8.25481	0.00907082
8.25581	0.00926207
8.25681	0.00932693
8.2578	0.00934849
8.2588	0.00933595
8.2598	0.00948448
8.2608	0.00953386
8.26179	0.00949467
8.26279	0.00947057
8.26379	0.009469
8.26479	0.00951094
8.26578	0.00959912
8.26678	0.0097937
8.26778	0.00976882
8.26878	0.0097988
8.26977	0.00986503
8.27077	0.00972531
8.27177	0.00958971
8.27277	0.00958148
8.27376	0.00954543
8.27476	0.00959873
8.27576	0.00958501
8.27676	0.0095662
8.27775	0.00960715
8.27875	0.00971179
8.27975	0.0097359
8.28075	0.00978528
8.28174	0.00982329
8.28274	0.00996203
8.28374	0.0101633
8.28474	0.0103134
8.28573	0.0103081
8.28673	0.010392
8.28773	0.0103737
8.28873	0.0103528
8.28972	0.01035
8.29072	0.0103822
8.29172	0.010476
8.29272	0.0106204
8.29371	0.0106853
8.29471	0.0106877
8.29571	0.0106224
8.29671	0.010653
8.2977	0.0103982
8.2987	0.0103708
8.2997	0.0104337
8.3007	0.0104288
8.30169	0.0105187
8.30269	0.0105858
8.30369	0.0105662
8.30469	0.0105213
8.30568	0.0105152
8.30668	0.0105738
8.30768	0.0105869
8.30868	0.0106541
8.30967	0.010689
8.31067	0.0106598
8.31167	0.01074
8.31267	0.0109346
8.31366	0.0109161
8.31466	0.0108254
8.31566	0.0106996
8.31666	0.0106835
8.31765	0.0106655
8.31865	0.0106375
8.31965	0.0106532
8.32065	0.0107682
8.32164	0.0108078
8.32264	0.0107615
8.32364	0.0108054
8.32464	0.0107817
8.32563	0.0108203
8.32663	0.010816
8.32763	0.0108401
8.32863	0.0108967
8.32962	0.0109937
8.33062	0.011039
8.33162	0.0109816
8.33262	0.010973
8.33361	0.0109242
8.33461	0.0108438
8.33561	0.0108756
8.33661	0.0108407
8.3376	0.0107899
8.3386	0.010795
8.3396	0.0107672
8.3406	0.0107874
8.34159	0.0107817
8.34259	0.0107796
8.34359	0.0106101
8.34459	0.0105583
8.34558	0.0106894
8.34658	0.0107141
8.34758	0.0108632
8.34858	0.0109304
8.34957	0.0108999
8.35057	0.0110029
8.35157	0.011032
8.35257	0.0109945
8.35356	0.0109769
8.35456	0.0110588
8.35556	0.0110596
8.35656	0.0109222
8.35755	0.0109285
8.35855	0.0108407
8.35955	0.0108042
8.36055	0.010827
8.36154	0.0109643
8.36254	0.0110809
8.36354	0.0110911
8.36454	0.0112075
8.36553	0.0113396
8.36653	0.0113427
8.36753	0.0114486
8.36853	0.0114466
8.36952	0.0114421
8.37052	0.0115354
8.37152	0.0116774
8.37251	0.0118054
8.37351	0.0119408
8.37451	0.0120662
8.37551	0.0121712
8.3765	0.0122861
8.3775	0.012309
8.3785	0.0122436
8.3795	0.0122557
8.38049	0.0123108
8.38149	0.0124154
8.38249	0.0125285
8.38349	0.0125463
8.38448	0.0125974
8.38548	0.0127572
8.38648	0.0129359
8.38748	0.0131328
8.38847	0.0132837
8.38947	0.0133797
8.39047	0.0134649
8.39147	0.0135523
8.39246	0.0136178
8.39346	0.0136709
8.39446	0.0137187
8.39546	0.013848
8.39645	0.014024
8.39745	0.0141153
8.39845	0.0141929
8.39945	0.014249
8.40044	0.0143401
8.40144	0.0144416
8.40244	0.0145574
8.40344	0.0146955
8.40443	0.0148364
8.40543	0.0149679
8.40643	0.0151363
8.40743	0.0153367
8.40842	0.0155107
8.40942	0.0156242
8.41042	0.0157235
8.41142	0.0157382
8.41241	0.0155672
8.41341	0.0155225
8.41441	0.0155631
8.41541	0.0156485
8.4164	0.0158429
8.4174	0.015903
8.4184	0.0160294
8.4194	0.0161703
8.42039	0.0162121
8.42139	0.0162818
8.42239	0.0162808
8.42339	0.0162177
8.42438	0.0162085
8.42538	0.0162411
8.42638	0.0162514
8.42738	0.0163645
8.42837	0.0164008
8.42937	0.0164599
8.43037	0.0165101
8.43137	0.0166585
8.43236	0.0167484
8.43336	0.0168223
8.43436	0.0169694
8.43536	0.0169781
8.43635	0.0170984
8.43735	0.0172853
8.43835	0.0173935
8.43935	0.017564
8.44034	0.0176202
8.44134	0.017687
8.44234	0.0178248
8.44334	0.0181248
8.44433	0.0183521
8.44533	0.0183004
8.44633	0.0180819
8.44733	0.0180313
8.44832	0.017998
8.44932	0.0181297
8.45032	0.0182508
8.45132	0.0181928
8.45231	0.0181269
8.45331	0.0180637
8.45431	0.0180484
8.45531	0.0179298
8.4563	0.01799
8.4573	0.0179637
8.4583	0.0179379
8.4593	0.0179484
8.46029	0.0179502
8.46129	0.0179904
8.46229	0.0182114
8.46329	0.0184828
8.46428	0.0186439
8.46528	0.0187234
8.46628	0.0187183
8.46728	0.0188487
8.46827	0.0189703
8.46927	0.0190758
8.47027	0.0191955
8.47127	0.0192225
8.47226	0.01927
8.47326	0.0195735
8.47426	0.0199331
8.47526	0.0201929
8.47625	0.0203211
8.47725	0.020439
8.47825	0.0206646
8.47925	0.0208127
8.48024	0.0207255
8.48124	0.0207767
8.48224	0.0208078
8.48324	0.0209654
8.48423	0.0209891
8.48523	0.0211359
8.48623	0.0210941
8.48723	0.0211029
8.48822	0.0211899
8.48922	0.0211635
8.49022	0.0212272
8.49122	0.0212791
8.49221	0.0213871
8.49321	0.0213391
8.49421	0.0214163
8.49521	0.0216156
8.4962	0.0218883
8.4972	0.0221282
8.4982	0.0221438
8.4992	0.022205
8.50019	0.0222538
8.50119	0.0224245
8.50219	0.0225853
8.50319	0.0225881
8.50418	0.0226633
8.50518	0.0230212
8.50618	0.023212
8.50718	0.0232371
8.50817	0.0234111
8.50917	0.0236637
8.51017	0.023852
8.51117	0.0239186
8.51216	0.0241301
8.51316	0.0243286
8.51416	0.0244313
8.51516	0.0245604
8.51615	0.0246172
8.51715	0.024519
8.51815	0.0245112
8.51914	0.0244787
8.52014	0.0244201
8.52114	0.0245043
8.52214	0.0247223
8.52313	0.0246617
8.52413	0.0244334
8.52513	0.0242898
8.52613	0.0244254
8.52712	0.0244996
8.52812	0.0244546
8.52912	0.0245482
8.53012	0.024714
8.53111	0.0248563
8.53211	0.0250889
8.53311	0.0249905
8.53411	0.0251198
8.5351	0.0252327
8.5361	0.0253323
8.5371	0.0252523
8.5381	0.0252811
8.53909	0.0254406
8.54009	0.0253436
8.54109	0.0255854
8.54209	0.0255721
8.54308	0.0256403
8.54408	0.0257228
8.54508	0.0257604
8.54608	0.0258813
8.54707	0.0257393
8.54807	0.0259272
8.54907	0.0261412
8.55007	0.0262889
8.55106	0.026381
8.55206	0.0265732
8.55306	0.0269248
8.55406	0.0271627
8.55505	0.0274055
8.55605	0.0274045
8.55705	0.0275152
8.55805	0.0276052
8.55904	0.0275971
8.56004	0.0275948
8.56104	0.0277025
8.56204	0.0275981
8.56303	0.0275136
8.56403	0.0276185
8.56503	0.0275035
8.56603	0.02771
8.56702	0.028002
8.56802	0.0282544
8.56902	0.0284437
8.57002	0.028725
8.57101	0.0288948
8.57201	0.0289955
8.57301	0.0291268
8.57401	0.0294003
8.575	0.0295106
8.576	0.0295387
8.577	0.0296333
8.578	0.0298914
8.57899	0.0298661
8.57999	0.0300893
8.58099	0.0301163
8.58199	0.0300025
8.58298	0.0301397
8.58398	0.0301841
8.58498	0.0302782
8.58598	0.0303683
8.58697	0.0306098
8.58797	0.0306527
8.58897	0.0306486
8.58997	0.0309766
8.59096	0.0309213
8.59196	0.0311069
8.59296	0.0313266
8.59396	0.0313944
8.59495	0.0316462
8.59595	0.0317818
8.59695	0.032011
8.59795	0.0321829
8.59894	0.0321423
8.59994	0.0321582
8.60094	0.0323773
8.60194	0.0324954
8.60293	0.0325762
8.60393	0.0327547
8.60493	0.0325648
8.60593	0.0325323
8.60692	0.0326105
8.60792	0.0326312
8.60892	0.0327134
8.60992	0.0328423
8.61091	0.0328766
8.61191	0.032984
8.61291	0.0328693
8.61391	0.0329728
8.6149	0.0330612
8.6159	0.0331109
8.6169	0.0331999
8.6179	0.0331899
8.61889	0.0332363
8.61989	0.0333075
8.62089	0.0332687
8.62189	0.0334047
8.62288	0.0335223
8.62388	0.0334033
8.62488	0.0335452
8.62588	0.0335806
8.62687	0.0335963
8.62787	0.0335109
8.62887	0.0337937
8.62987	0.0339796
8.63086	0.034069
8.63186	0.0343031
8.63286	0.0346159
8.63386	0.0347783
8.63485	0.0349257
8.63585	0.0350538
8.63685	0.0352016
8.63785	0.0353595
8.63884	0.0355159
8.63984	0.035677
8.64084	0.0358052
8.64184	0.035782
8.64283	0.0357905
8.64383	0.0358492
8.64483	0.0358547
8.64583	0.0358514
8.64682	0.0359833
8.64782	0.0360822
8.64882	0.0361602
8.64982	0.0362372
8.65081	0.036317
8.65181	0.0363084
8.65281	0.0362756
8.65381	0.0363624
8.6548	0.0364485
8.6558	0.0367342
8.6568	0.0370195
8.6578	0.0371884
8.65879	0.0371776
8.65979	0.0371955
8.66079	0.0374714
8.66179	0.0375662
8.66278	0.0380369
8.66378	0.0381882
8.66478	0.0385382
8.66578	0.0388256
8.66677	0.0389148
8.66777	0.0389928
8.66877	0.0390917
8.66976	0.0391097
8.67076	0.0392949
8.67176	0.0393186
8.67276	0.0394623
8.67375	0.0395215
8.67475	0.0396253
8.67575	0.0397919
8.67675	0.0401438
8.67774	0.0404056
8.67874	0.0405185
8.67974	0.0403911
8.68074	0.0402949
8.68173	0.0403758
8.68273	0.0404066
8.68373	0.0405869
8.68473	0.0406372
8.68572	0.0406856
8.68672	0.040532
8.68772	0.0406065
8.68872	0.0407532
8.68971	0.0407538
8.69071	0.0407964
8.69171	0.0409016
8.69271	0.0410773
8.6937	0.0412376
8.6947	0.0413693
8.6957	0.0414081
8.6967	0.0413727
8.69769	0.0414242
8.69869	0.0415829
8.69969	0.0417166
8.70069	0.0417458
8.70168	0.0417779
8.70268	0.041949
8.70368	0.0419697
8.70468	0.042105
8.70567	0.0421271
8.70667	0.0421175
8.70767	0.042216
8.70867	0.0425025
8.70966	0.0425915
8.71066	0.0426327
8.71166	0.042829
8.71266	0.0428827
8.71365	0.0429638
8.71465	0.0430289
8.71565	0.0428639
8.71665	0.0427518
8.71764	0.0428996
8.71864	0.0430632
8.71964	0.0431974
8.72064	0.0432911
8.72163	0.0433818
8.72263	0.0433232
8.72363	0.0435156
8.72463	0.0436863
8.72562	0.0439342
8.72662	0.0438801
8.72762	0.0438595
8.72862	0.0438948
8.72961	0.0439078
8.73061	0.0441631
8.73161	0.0443694
8.73261	0.0444045
8.7336	0.0443261
8.7346	0.0443639
8.7356	0.0445583
8.7366	0.0446677
8.73759	0.0447578
8.73859	0.0448383
8.73959	0.0449698
8.74059	0.045087
8.74158	0.0451895
8.74258	0.0452626
8.74358	0.0453033
8.74458	0.0453665
8.74557	0.0455162
8.74657	0.045631
8.74757	0.0456774
8.74857	0.0456761
8.74956	0.0456872
8.75056	0.0458573
8.75156	0.0459772
8.75256	0.0460488
8.75355	0.0462048
8.75455	0.0462639
8.75555	0.0462616
8.75655	0.0463064
8.75754	0.0463278
8.75854	0.0463425
8.75954	0.0463991
8.76054	0.0464101
8.76153	0.0463993
8.76253	0.0463705
8.76353	0.0464013
8.76453	0.0465079
8.76552	0.0467154
8.76652	0.0468626
8.76752	0.0468555
8.76852	0.0469135
8.76951	0.0470283
8.77051	0.0471026
8.77151	0.0472523
8.77251	0.047432
8.7735	0.047519
8.7745	0.0475423
8.7755	0.0474702
8.7765	0.047471
8.77749	0.0474399
8.77849	0.0473909
8.77949	0.0474232
8.78049	0.0474216
8.78148	0.0473678
8.78248	0.0473186
8.78348	0.0473489
8.78448	0.0473695
8.78547	0.0472899
8.78647	0.0474173
8.78747	0.0476468
8.78847	0.0478204
8.78946	0.0479158
8.79046	0.0479805
8.79146	0.0481018
8.79246	0.0480996
8.79345	0.0481053
8.79445	0.0480563
8.79545	0.047983
8.79645	0.0480687
8.79744	0.0482107
8.79844	0.0482997
8.79944	0.0484142
8.80044	0.0484767
8.80143	0.0485061
8.80243	0.0485911
8.80343	0.0485476
8.80443	0.0485825
8.80542	0.0485978
8.80642	0.0486272
8.80742	0.0487573
8.80841	0.0488995
8.80941	0.0489673
8.81041	0.0491272
8.81141	0.0491835
8.81241	0.0491539
8.8134	0.0491304
8.8144	0.049099
8.8154	0.0490396
8.81639	0.049053
8.81739	0.0491654
8.81839	0.0492334
8.81939	0.0493369
8.82038	0.0494684
8.82138	0.0494825
8.82238	0.0494323
8.82338	0.0493935
8.82437	0.0494419
8.82537	0.0496036
8.82637	0.0497094
8.82737	0.0497776
8.82836	0.0499277
8.82936	0.0501599
8.83036	0.0503833
8.83136	0.0505181
8.83235	0.0506927
8.83335	0.0508875
8.83435	0.0510194
8.83535	0.0511644
8.83634	0.0513039
8.83734	0.0512932
8.83834	0.0511501
8.83934	0.0511213
8.84033	0.0512177
8.84133	0.0513245
8.84233	0.0514278
8.84333	0.0515295
8.84432	0.051671
8.84532	0.0518518
8.84632	0.0519055
8.84732	0.0518593
8.84831	0.0519022
8.84931	0.051989
8.85031	0.0520225
8.85131	0.0519843
8.8523	0.0519018
8.8533	0.0518844
8.8543	0.0519408
8.8553	0.052039
8.85629	0.052165
8.85729	0.052203
8.85829	0.052191
8.85929	0.0522572
8.86028	0.0522294
8.86128	0.0522435
8.86228	0.052308
8.86328	0.0523641
8.86427	0.0523964
8.86527	0.0523786
8.86627	0.0524001
8.86727	0.0524646
8.86826	0.0524254
8.86926	0.0522265
8.87026	0.0521512
8.87126	0.0521003
8.87225	0.0520701
8.87325	0.0522184
8.87425	0.0521767
8.87525	0.0520807
8.87624	0.0519533
8.87724	0.0520901
8.87824	0.0521924
8.87924	0.0520607
8.88023	0.0520715
8.88123	0.0520339
8.88223	0.0520397
8.88323	0.052035
8.88422	0.0519984
8.88522	0.0520693
8.88622	0.0521142
8.88722	0.0520762
8.88821	0.052084
8.88921	0.0521497
8.89021	0.0521652
8.89121	0.0521777
8.8922	0.0521838
8.8932	0.0521095
8.8942	0.0521381
8.8952	0.0522279
8.89619	0.0522177
8.89719	0.0522853
8.89819	0.0524203
8.89919	0.0524226
8.90018	0.0524103
8.90118	0.0525045
8.90218	0.0525381
8.90317	0.0524791
8.90417	0.0524601
8.90517	0.052442
8.90617	0.0525526
8.90717	0.0526349
8.90816	0.0526399
8.90916	0.052713
8.91016	0.0527485
8.91116	0.0526782
8.91215	0.0527346
8.91315	0.0528024
8.91415	0.0527223
8.91515	0.0527977
8.91614	0.0528802
8.91714	0.0528884
8.91814	0.0530107
8.91914	0.0532562
8.92013	0.053062
8.92113	0.0530421
8.92213	0.053114
8.92313	0.0530832
8.92412	0.0532253
8.92512	0.0534138
8.92612	0.0536139
8.92712	0.0536288
8.92811	0.0536334
8.92911	0.0538886
8.93011	0.053973
8.93111	0.0540806
8.9321	0.0540777
8.9331	0.0540738
8.9341	0.0540802
8.9351	0.0540881
8.93609	0.054142
8.93709	0.0541913
8.93809	0.0542538
8.93909	0.0542883
8.94008	0.0543612
8.94108	0.0543814
8.94208	0.054335
8.94308	0.0544874
8.94407	0.054539
8.94507	0.0545331
8.94607	0.054499
8.94707	0.0545758
8.94806	0.0545858
8.94906	0.0546663
8.95006	0.0546693
8.95106	0.0545693
8.95205	0.0546424
8.95305	0.0549181
8.95405	0.0550003
8.95505	0.0551059
8.95604	0.0550257
8.95704	0.0549856
8.95804	0.0548592
8.95904	0.0546444
8.96003	0.0547888
8.96103	0.0549718
8.96203	0.0550586
8.96303	0.0551233
8.96402	0.055352
8.96502	0.0553918
8.96602	0.0552211
8.96701	0.0552383
8.96801	0.0552852
8.96901	0.0551055
8.97001	0.0554302
8.971	0.055563
8.972	0.0556743
8.973	0.0556395
8.974	0.0558035
8.97499	0.0559555
8.97599	0.0559585
8.97699	0.0560177
8.97799	0.0561564
8.97898	0.0557602
8.97998	0.0557302
8.98098	0.0556422
8.98198	0.0557623
8.98297	0.0557433
8.98397	0.055767
8.98497	0.0557713
8.98597	0.0556436
8.98696	0.0556497
8.98796	0.0556702
8.98896	0.0558
8.98996	0.0557909
8.99095	0.0557557
8.99195	0.0557559
8.99295	0.0557335
8.99395	0.0557586
8.99494	0.0555832
8.99594	0.0556929
8.99694	0.0557312
8.99794	0.0556712
8.99893	0.0556155
8.99993	0.0556259
9.00093	0.0557125
9.00193	0.0556114
9.00292	0.0555139
9.00392	0.055475
9.00492	0.0556289
9.00592	0.0555691
9.00691	0.0555583
9.00791	0.055625
9.00891	0.0557952
9.00991	0.0556144
9.0109	0.0555472
9.0119	0.0555501
9.0129	0.0555209
9.0139	0.0554239
9.01489	0.0553806
9.01589	0.0555817
9.01689	0.0557261
9.01789	0.0557621
9.01888	0.0559356
9.01988	0.0558819
9.02088	0.0558137
9.02188	0.0558948
9.02287	0.0560637
9.02387	0.0560778
9.02487	0.0558248
9.02587	0.055683
9.02686	0.0556928
9.02786	0.0555875
9.02886	0.0558999
9.02986	0.0559203
9.03085	0.0559986
9.03185	0.0559052
9.03285	0.055973
9.03385	0.0559581
9.03484	0.0561521
9.03584	0.056089
9.03684	0.0560535
9.03784	0.0561256
9.03883	0.0561143
9.03983	0.0560192
9.04083	0.0561485
9.04183	0.0561274
9.04282	0.0562892
9.04382	0.0562816
9.04482	0.0564985
9.04581	0.0564821
9.04681	0.0564468
9.04781	0.0563075
9.04881	0.056196
9.04981	0.056225
9.0508	0.0562318
9.0518	0.0562626
9.0528	0.0565604
9.0538	0.0563661
9.05479	0.0563572
9.05579	0.0565148
9.05679	0.0567364
9.05779	0.0567733
9.05878	0.0567758
9.05978	0.0569369
9.06078	0.0570047
9.06178	0.0568458
9.06277	0.0570286
9.06377	0.0570813
9.06477	0.0572479
9.06577	0.0573214
9.06676	0.0572038
9.06776	0.0570519
9.06876	0.0570327
9.06976	0.0572326
9.07075	0.0574338
9.07175	0.0574393
9.07275	0.0574166
9.07375	0.0574362
9.07474	0.0573707
9.07574	0.0573321
9.07674	0.0571424
9.07774	0.057164
9.07873	0.0572581
9.07973	0.0573237
9.08073	0.0571932
9.08173	0.0572434
9.08272	0.0572424
9.08372	0.0573431
9.08472	0.0572463
9.08572	0.0572663
9.08671	0.057273
9.08771	0.0573351
9.08871	0.0573157
9.08971	0.0573837
9.0907	0.0574023
9.0917	0.0574138
9.0927	0.0573541
9.0937	0.0575061
9.09469	0.0576306
9.09569	0.0577184
9.09669	0.0577909
9.09769	0.0580509
9.09868	0.0581828
9.09968	0.0582045
9.10068	0.0583154
9.10168	0.0584957
9.10267	0.0583952
9.10367	0.058465
9.10467	0.0583276
9.10566	0.0582396
9.10666	0.0581101
9.10766	0.0583176
9.10866	0.0582306
9.10965	0.0582488
9.11065	0.0581837
9.11165	0.0582218
9.11265	0.0580145
9.11364	0.05795
9.11464	0.0578285
9.11564	0.057902
9.11664	0.0580429
9.11763	0.0581503
9.11863	0.0581095
9.11963	0.0579492
9.12063	0.0577717
9.12162	0.0578232
9.12262	0.0579774
9.12362	0.0579958
9.12462	0.0581593
9.12561	0.0583515
9.12661	0.0585816
9.12761	0.0586268
9.12861	0.0585888
9.1296	0.0586284
9.1306	0.0587418
9.1316	0.0587565
9.1326	0.0588096
9.13359	0.0588118
9.13459	0.058764
9.13559	0.0588302
9.13659	0.0589478
9.13758	0.0589535
9.13858	0.0588857
9.13958	0.058919
9.14058	0.058881
9.14157	0.0589198
9.14257	0.058833
9.14357	0.0587767
9.14457	0.0586889
9.14556	0.0586068
9.14656	0.0585998
9.14756	0.0586476
9.14856	0.0587724
9.14955	0.0588855
9.15055	0.0589494
9.15155	0.0589548
9.15255	0.0589807
9.15354	0.0591071
9.15454	0.0593033
9.15554	0.059444
9.15654	0.0595164
9.15753	0.0593632
9.15853	0.0593452
9.15953	0.0594643
9.16053	0.0595835
9.16152	0.0596493
9.16252	0.0597357
9.16352	0.0597769
9.16452	0.0599268
9.16551	0.0599209
9.16651	0.059878
9.16751	0.0597487
9.16851	0.05982
9.1695	0.059819
9.1705	0.05981
9.1715	0.0597332
9.1725	0.0596095
9.17349	0.0596419
9.17449	0.0596748
9.17549	0.0596865
9.17649	0.0596773
9.17748	0.0596879
9.17848	0.0596822
9.17948	0.0595703
9.18048	0.0595425
9.18147	0.0597187
9.18247	0.0599333
9.18347	0.0600483
9.18446	0.0600769
9.18546	0.0600632
9.18646	0.0600269
9.18746	0.0599591
9.18846	0.0600157
9.18945	0.0600398
9.19045	0.0600044
9.19145	0.0600796
9.19245	0.0603044
9.19344	0.0603616
9.19444	0.0602452
9.19544	0.0602989
9.19644	0.0603771
9.19743	0.0603103
9.19843	0.0602197
9.19943	0.0601586
9.20042	0.060111
9.20142	0.0600957
9.20242	0.0599758
9.20342	0.0598219
9.20441	0.0596415
9.20541	0.0595543
9.20641	0.0596185
9.20741	0.0597191
9.20841	0.0598584
9.2094	0.0599276
9.2104	0.0600083
9.2114	0.0601706
9.2124	0.0602344
9.21339	0.0602625
9.21439	0.0601684
9.21539	0.0601114
9.21639	0.060167
9.21738	0.0602871
9.21838	0.0602787
9.21938	0.0603257
9.22038	0.0604143
9.22137	0.0605358
9.22237	0.0606019
9.22337	0.0605787
9.22437	0.0605917
9.22536	0.0606416
9.22636	0.0606824
9.22736	0.0606457
9.22836	0.0606536
9.22935	0.06074
9.23035	0.0607475
9.23135	0.0606589
9.23235	0.060508
9.23334	0.060409
9.23434	0.0604139
9.23534	0.0603552
9.23634	0.060294
9.23733	0.060391
9.23833	0.0604198
9.23933	0.0604167
9.24033	0.0604908
9.24132	0.0605195
9.24232	0.0603969
9.24332	0.0604088
9.24432	0.0604547
9.24531	0.0604392
9.24631	0.06052
9.24731	0.0606336
9.2483	0.0605872
9.2493	0.0606089
9.2503	0.060652
9.2513	0.0606377
9.2523	0.0606746
9.25329	0.0607955
9.25429	0.0608783
9.25529	0.0609189
9.25629	0.0609164
9.25728	0.0609309
9.25828	0.0609134
9.25928	0.0609291
9.26028	0.0609097
9.26127	0.0608883
9.26227	0.0609128
9.26327	0.0609009
9.26426	0.0609091
9.26526	0.0610367
9.26626	0.061126
9.26726	0.0610725
9.26825	0.0610361
9.26925	0.060984
9.27025	0.0609046
9.27125	0.0609489
9.27224	0.0608815
9.27324	0.0607631
9.27424	0.0606516
9.27524	0.060555
9.27623	0.0605537
9.27723	0.0606428
9.27823	0.06069
9.27923	0.0607302
9.28022	0.0607612
9.28122	0.0608243
9.28222	0.06079
9.28322	0.0608
9.28421	0.0608011
9.28521	0.0609961
9.28621	0.0610739
9.28721	0.0610418
9.2882	0.0610471
9.2892	0.061061
9.2902	0.0611021
9.2912	0.0611858
9.29219	0.0613261
9.29319	0.0612755
9.29419	0.0613504
9.29519	0.0615334
9.29618	0.0614343
9.29718	0.0612569
9.29818	0.0614241
9.29918	0.0615873
9.30017	0.0616645
9.30117	0.0617827
9.30217	0.0618911
9.30317	0.061943
9.30416	0.0620876
9.30516	0.0621117
9.30616	0.0620067
9.30716	0.0620347
9.30815	0.0621691
9.30915	0.0621628
9.31015	0.0621078
9.31115	0.0621636
9.31214	0.0622745
9.31314	0.0624687
9.31414	0.0626437
9.31514	0.062593
9.31613	0.0624031
9.31713	0.0624299
9.31813	0.062483
9.31913	0.0624948
9.32012	0.0626196
9.32112	0.06258
9.32212	0.0625875
9.32312	0.0626621
9.32411	0.0626794
9.32511	0.0627374
9.32611	0.0628993
9.32711	0.0629418
9.3281	0.0629206
9.3291	0.0629862
9.3301	0.0629825
9.3311	0.0630958
9.33209	0.0631981
9.33309	0.0632298
9.33409	0.0632751
9.33509	0.0631189
9.33608	0.0631697
9.33708	0.063329
9.33808	0.063443
9.33908	0.0633501
9.34007	0.0634522
9.34107	0.0633505
9.34207	0.0632234
9.34306	0.0632833
9.34406	0.063262
9.34506	0.0632884
9.34606	0.0634056
9.34705	0.0634664
9.34805	0.06332
9.34905	0.0631125
9.35005	0.0630325
9.35105	0.062968
9.35204	0.0629959
9.35304	0.0630615
9.35404	0.0630235
9.35504	0.0629861
9.35603	0.0631205
9.35703	0.0630756
9.35803	0.0629294
9.35903	0.0628628
9.36002	0.0629512
9.36102	0.0629177
9.36202	0.062806
9.36302	0.0627237
9.36401	0.0626592
9.36501	0.0626488
9.36601	0.0627123
9.36701	0.0627366
9.368	0.0629179
9.369	0.0629953
9.37	0.0630427
9.371	0.0630633
9.37199	0.0630196
9.37299	0.0631989
9.37399	0.063224
9.37499	0.0632968
9.37598	0.0632353
9.37698	0.063156
9.37798	0.0631752
9.37898	0.0630407
9.37997	0.0630221
9.38097	0.0629179
9.38197	0.0629086
9.38297	0.0628657
9.38396	0.0627378
9.38496	0.0628191
9.38596	0.0628393
9.38696	0.0626862
9.38795	0.0625111
9.38895	0.0628068
9.38995	0.0626075
9.39094	0.0624587
9.39194	0.0624838
9.39294	0.0624489
9.39394	0.0624458
9.39494	0.0622961
9.39593	0.0621148
9.39693	0.0622326
9.39793	0.0624084
9.39893	0.0624086
9.39992	0.0623427
9.40092	0.0622071
9.40192	0.0619867
9.40291	0.0619328
9.40391	0.0617321
9.40491	0.0619161
9.40591	0.0619982
9.4069	0.0618918
9.4079	0.062031
9.4089	0.0622385
9.4099	0.0620903
9.41089	0.0618928
9.41189	0.0619242
9.41289	0.0618926
9.41389	0.0619781
9.41488	0.0620047
9.41588	0.0620155
9.41688	0.0619581
9.41788	0.0618042
9.41887	0.0619271
9.41987	0.0618615
9.42087	0.0619055
9.42187	0.0620155
9.42286	0.0619034
9.42386	0.0618865
9.42486	0.0620376
9.42586	0.0620194
9.42685	0.0622271
9.42785	0.062079
9.42885	0.0621223
9.42985	0.062058
9.43084	0.0620294
9.43184	0.0619855
9.43284	0.0619743
9.43384	0.0621013
9.43483	0.0621248
9.43583	0.0619602
9.43683	0.0620108
9.43783	0.0621027
9.43882	0.0620776
9.43982	0.0621605
9.44082	0.0622113
9.44182	0.062145
9.44281	0.06202
9.44381	0.0619926
9.44481	0.0619465
9.44581	0.0617517
9.4468	0.0616152
9.4478	0.0614952
9.4488	0.0616373
9.4498	0.061593
9.45079	0.0616874
9.45179	0.0618068
9.45279	0.0617637
9.45379	0.0618444
9.45478	0.0617643
9.45578	0.061515
9.45678	0.0615554
9.45778	0.0615901
9.45877	0.0613673
9.45977	0.0613637
9.46077	0.0614558
9.46177	0.061446
9.46276	0.0614421
9.46376	0.0613371
9.46476	0.0614572
9.46575	0.0614227
9.46675	0.0614562
9.46775	0.061497
9.46875	0.0612869
9.46975	0.0612013
9.47074	0.0611115
9.47174	0.0610343
9.47274	0.0609975
9.47374	0.0609838
9.47473	0.0607561
9.47573	0.0605294
9.47673	0.0602942
9.47773	0.0604337
9.47872	0.0603183
9.47972	0.0603926
9.48072	0.0603342
9.48171	0.0601872
9.48271	0.059993
9.48371	0.0597996
9.48471	0.0597012
9.4857	0.0596777
9.4867	0.0596695
9.4877	0.0595629
9.4887	0.0593762
9.4897	0.0592999
9.49069	0.0593522
9.49169	0.0594061
9.49269	0.0594351
[truncated: 6,523 more rows]

## Sheet: Fig. 2f data
Fig 2f Liposomal release assay with BAX WT
Time (s)	Liposomes				BAX WT				tBID				BAX WT + tBID
0	0	0	0	0	0	0	0	0	0	0	0	0	0	0	0	0
60.1	0.010211	0.008851	0.008412	0.000424	0.001046	0.003661	-0.00057	-0.0029	0.005893	0.010655	0.008403	0.005319	0.012722	0.011452	0.019319	0.012122
120.2	0.021154	0.01265	0.006118	0.011702	-0.00477	0.002586	-0.00604	-0.00346	0.010102	0.01264	0.011507	0.01289	0.031116	0.025284	0.038862	0.03982
180.3	0.020483	0.013626	0.013874	0.021039	-0.00271	-0.00191	-0.00411	-0.00188	0.014927	0.00975	0.015922	0.016904	0.072157	0.0514	0.069683	0.078508
240.4	0.021154	0.018016	0.010706	0.020615	-0.00075	-0.00101	-0.00674	0.004618	0.023831	0.015182	0.022901	0.02281	0.103656	0.084735	0.103675	0.118686
300.5	0.021215	0.025091	0.012708	0.016371	0.000621	0.00084	-0.0087	0.005211	0.025288	0.022807	0.027401	0.030446	0.13822	0.1124	0.136738	0.146682
360.6	0.026305	0.026101	0.016896	0.016977	-0.00111	0.002821	-0.00826	0.006399	0.031181	0.02702	0.030648	0.028195	0.16949	0.145319	0.16932	0.186353
420.7	0.024842	0.0276	0.016241	0.018553	-0.00026	0.00393	-0.00269	0.006993	0.039373	0.029353	0.033525	0.041346	0.197195	0.17563	0.194662	0.218221
480.8	0.026854	0.029168	0.01828	0.022889	-0.00284	0.001579	-0.00661	0.006003	0.042223	0.027926	0.040247	0.045751	0.221911	0.205828	0.223945	0.253634
540.9	0.0342	0.029098	0.017479	0.024677	-0.00415	0.005072	-0.00674	0.01006	0.048148	0.036178	0.04546	0.049896	0.250996	0.232851	0.247173	0.275643
601	0.031365	0.029691	0.02163	0.027011	-0.00016	0.004568	-0.00788	0.012699	0.052616	0.03966	0.045745	0.052865	0.266976	0.250992	0.265178	0.29941
660	0.032341	0.037009	0.020101	0.030134	-0.00023	0.006953	-0.00544	0.009136	0.054559	0.043142	0.048109	0.062394	0.296291	0.265581	0.287508	0.323624
720	0.03545	0.034744	0.019955	0.028315	-0.00128	0.008296	-0.00617	0.016756	0.055595	0.046241	0.044149	0.06334	0.306982	0.286594	0.304713	0.343877
780	0.030695	0.038193	0.024871	0.034742	0.004316	0.005005	-6.3e-05	0.012897	0.050479	0.05129	0.043352	0.067126	0.329667	0.29404	0.317432	0.357875
840	0.033499	0.041643	0.023305	0.033984	0.006572	0.009741	-0.00361	0.013589	0.052843	0.047878	0.048166	0.063928	0.341815	0.319513	0.33989	0.37223
900.1	0.028896	0.042863	0.024288	0.034287	0.010823	0.01273	0.003798	0.016987	0.048957	0.039451	0.042469	0.065396	0.35446	0.334026	0.351937	0.384382
960.1	0.035236	0.034047	0.027529	0.03359	0.00909	0.010513	0.00307	0.024705	0.055207	0.045197	0.044121	0.066016	0.365842	0.335047	0.362926	0.395104
1020.1	0.034962	0.044153	0.024907	0.034499	0.006768	0.012159	0.001582	0.022627	0.055757	0.043142	0.048906	0.067909	0.373774	0.344987	0.368436	0.411335
1080.1	0.035633	0.044571	0.031352	0.033438	0.008207	0.014577	0.001646	0.021406	0.057344	0.046589	0.043551	0.063275	0.386764	0.364866	0.3817	0.417262
1140.1	0.037248	0.048857	0.036596	0.036531	0.013798	0.017903	0.004842	0.024045	0.052551	0.044361	0.048251	0.065005	0.393432	0.370384	0.385609	0.424023
1200.1	0.03231	0.042898	0.025599	0.034287	0.014714	0.016895	0.005159	0.025595	0.053911	0.045197	0.049732	0.069899	0.391401	0.375411	0.393137	0.432035
1260.1	0.034962	0.041469	0.030843	0.037046	0.013733	0.020523	0.004431	0.02797	0.060063	0.040774	0.049618	0.066212	0.398145	0.384595	0.399449	0.438557
1320.1	0.03545	0.04579	0.033646	0.036318	0.015368	0.016794	0.005728	0.028795	0.056987	0.044883	0.047909	0.063438	0.413282	0.38656	0.406145	0.440612
1380.1	0.037644	0.043943	0.029168	0.03459	0.017558	0.015283	0.003608	0.032225	0.060063	0.043247	0.051954	0.064515	0.412132	0.39994	0.407651	0.440523
1440.1	0.036273	0.048892	0.032445	0.040108	0.022168	0.01928	0.00595	0.027805	0.059222	0.04349	0.048109	0.053877	0.415198	0.403001	0.401724	0.444335
1500.1	0.037705	0.053561	0.032663	0.039411	0.024326	0.028349	0.007374	0.021637	0.064467	0.048052	0.050672	0.045066	0.413703	0.403946	0.412969	0.450292
1560.1	0.037431	0.046801	0.03259	0.040169	0.022005	0.017399	0.005633	0.01824	0.058088	0.049062	0.048479	0.042749	0.429261	0.404248	0.42226	0.445407
1620.1	0.043527	0.040528	0.033173	0.041472	0.023705	0.024049	0.012691	0.021538	0.059286	0.045997	0.047795	0.043891	0.428763	0.412638	0.41864	0.45738
1680.1	0.037096	0.050286	0.028294	0.035712	0.024784	0.02368	0.013039	0.028663	0.060711	0.05035	0.05184	0.040171	0.434894	0.421067	0.427258	0.452049
1740.1	0.036791	0.046313	0.032518	0.035409	0.026125	0.023445	0.01709	0.026783	0.055887	0.046589	0.049903	0.03818	0.439148	0.425451	0.421395	0.455415
1800.1	0.037766	0.042759	0.034375	0.03744	0.029623	0.031405	0.013165	0.028993	0.055595	0.047738	0.047596	0.036418	0.438113	0.426244	0.437446	0.45324
1860.1	0.041272	0.04363	0.033501	0.038774	0.026975	0.027509	0.017469	0.038096	0.052228	0.048156	0.050957	0.039779	0.447463	0.43694	0.432288	0.462146
1920.1	0.040327	0.045825	0.026801	0.036894	0.03273	0.029289	0.015412	0.032654	0.053814	0.055747	0.052752	0.036418	0.448306	0.429268	0.440233	0.466941
1980.1	0.042765	0.038159	0.034848	0.037652	0.030441	0.030364	0.020001	0.033116	0.053134	0.054772	0.047368	0.042423	0.457618	0.435844	0.441675	0.463277
2040.1	0.03359	0.039727	0.029677	0.039289	0.031062	0.030431	0.023166	0.039745	0.054527	0.054528	0.054603	0.041542	0.450797	0.445217	0.442476	0.470693
2100.1	0.035998	0.031956	0.033027	0.039138	0.034299	0.033454	0.020413	0.040768	0.050544	0.04544	0.051812	0.042488	0.451755	0.440984	0.446801	0.472421
2160.1	0.033651	0.034953	0.036123	0.037774	0.036163	0.034831	0.024843	0.044957	0.050868	0.044187	0.047539	0.046371	0.451525	0.442647	0.453337	0.466315
2220.1	0.034596	0.033594	0.033719	0.035621	0.035672	0.03332	0.023641	0.048486	0.05239	0.048574	0.052039	0.046632	0.456622	0.44586	0.446993	0.47257
2280.1	0.030908	0.028192	0.035139	0.033499	0.032697	0.035167	0.030192	0.044528	0.048536	0.054111	0.050103	0.046045	0.463404	0.441664	0.455227	0.467864
2340.1	0.030329	0.029447	0.032955	0.040957	0.037896	0.031036	0.029749	0.053763	0.054365	0.051603	0.049362	0.049014	0.467351	0.45134	0.453785	0.478526
2400.1	0.025726	0.031677	0.032991	0.034803	0.040544	0.03557	0.033483	0.052411	0.054138	0.052474	0.055942	0.056194	0.468194	0.450395	0.458271	0.473374
2460.1	0.029475	0.030283	0.032918	0.036531	0.0411	0.039702	0.030825	0.053862	0.052033	0.050071	0.051071	0.056487	0.464094	0.456329	0.458879	0.480641
2520.1	0.024111	0.029203	0.028184	0.034863	0.042081	0.035772	0.033388	0.055116	0.052033	0.049654	0.053435	0.058445	0.469765	0.456971	0.463749	0.477752
2580.1	0.020057	0.027844	0.033355	0.036925	0.043683	0.038157	0.036236	0.059437	0.050997	0.054319	0.051669	0.056553	0.481376	0.456744	0.459616	0.488325
2640.1	0.015424	0.025056	0.029313	0.036167	0.047083	0.044874	0.03285	0.054753	0.049249	0.057175	0.053891	0.062818	0.477813	0.460788	0.462468	0.484811
2700.1	0.013686	0.024394	0.033865	0.036288	0.045547	0.037115	0.042313	0.062471	0.049249	0.053519	0.050302	0.063373	0.479997	0.45871	0.467626	0.486002
2760.1	0.018563	0.028889	0.02975	0.036894	0.04437	0.042658	0.04073	0.06323	0.052098	0.05526	0.050473	0.06135	0.470532	0.458672	0.468939	0.488533
2820.1	0.015881	0.022686	0.029131	0.03835	0.045808	0.041952	0.039401	0.063263	0.047047	0.057801	0.055685	0.063634	0.479001	0.468083	0.469836	0.49175
2880.1	0.008321	0.023627	0.032336	0.037076	0.048064	0.046319	0.0413	0.068243	0.047597	0.056548	0.057138	0.067322	0.480418	0.466117	0.470509	0.493477
2940.1	0.008504	0.018957	0.036086	0.036591	0.048784	0.049006	0.041395	0.065044	0.048245	0.055538	0.056369	0.067485	0.477889	0.461091	0.477589	0.491959
3000.1	0.004115	0.026938	0.032445	0.031074	0.050844	0.050417	0.046237	0.068474	0.051677	0.059334	0.052979	0.071466	0.483944	0.469217	0.477109	0.497647
3060.1	0.00826	0.022129	0.02924	0.038046	0.053917	0.044068	0.047819	0.066363	0.048795	0.056269	0.055344	0.069214	0.474019	0.475415	0.477429	0.493775
3120.1	0.008169	0.015542	0.033974	0.031983	0.051269	0.049006	0.048737	0.072366	0.054527	0.052613	0.051356	0.064515	0.486588	0.468461	0.474674	0.4972
3180.1	0.002835	0.01833	0.034375	0.034469	0.053002	0.046755	0.051237	0.074708	0.053911	0.052439	0.047738	0.063601	0.477506	0.475075	0.47775	0.499345
3240.1	0.001067	0.02056	0.033064	0.030377	0.055715	0.046386	0.048769	0.073916	0.045914	0.051812	0.053578	0.064939	0.48222	0.478665	0.479928	0.494728
3300.1	0.000152	0.014566	0.029969	0.033742	0.048751	0.049006	0.05187	0.074642	0.051774	0.053275	0.049049	0.070944	0.489347	0.475037	0.476084	0.497558
3360.1	0.007559	0.01948	0.030551	0.030771	0.053132	0.046319	0.050858	0.073785	0.053814	0.053971	0.056768	0.068496	0.492719	0.471711	0.482908	0.50271
3420.1	-0.00055	0.016553	0.026655	0.030649	0.054669	0.049174	0.053105	0.072894	0.053426	0.051569	0.054945	0.071694	0.487814	0.479837	0.487778	0.501668
3480.1	0.002621	0.016309	0.032554	0.028103	0.058952	0.052667	0.055098	0.074246	0.047857	0.052509	0.052381	0.0683	0.492796	0.476775	0.495082	0.503931
3540.1	-0.00174	0.015473	0.02691	0.03071	0.060489	0.049778	0.056902	0.077314	0.04967	0.055155	0.058961	0.067876	0.501686	0.475642	0.490661	0.509263
3600.1	0.000396	0.019654	0.026546	0.036318	0.05905	0.049174	0.057788	0.077973	0.04954	0.050837	0.051897	0.069606	0.499349	0.476208	0.494826	0.511109
3660.1	0.00125	0.018609	0.027092	0.028921	0.057121	0.052936	0.062219	0.076291	0.054883	0.052439	0.050558	0.075251	0.5	0.476511	0.495306	0.510424
3720.1	0.003444	0.018469	0.027238	0.029043	0.061012	0.049375	0.065384	0.079656	0.050576	0.055364	0.052068	0.068529	0.501839	0.477796	0.486945	0.515189
3780.1	0.000853	0.014218	0.024179	0.029134	0.058495	0.052868	0.059244	0.075994	0.047241	0.059717	0.053435	0.067354	0.493601	0.485204	0.492583	0.50965
3840.1	0.002164	0.015368	0.023086	0.026921	0.05807	0.052398	0.061839	0.076621	0.045234	0.057314	0.057081	0.068496	0.500115	0.483011	0.484221	0.512539
3900.1	-0.00098	0.020386	0.0264	0.032468	0.059639	0.054548	0.064814	0.081107	0.054397	0.055434	0.0509	0.072608	0.497471	0.473941	0.493064	0.510037
3960.1	-0.00021	0.017494	0.031389	0.028315	0.060816	0.051693	0.066333	0.090079	0.055304	0.054737	0.049789	0.062851	0.495018	0.480857	0.490276	0.510245
4020.1	0.000823	0.01481	0.03168	0.029134	0.065394	0.052936	0.067852	0.087803	0.050706	0.057001	0.054005	0.067844	0.504177	0.479119	0.492904	0.506761
4080.1	0	0.01373	0.027274	0.024283	0.063759	0.057571	0.067188	0.082822	0.052001	0.0523	0.053179	0.064091	0.49475	0.484259	0.503893	0.515904
4140.1	0.006035	0.017738	0.029131	0.025344	0.063072	0.053507	0.064719	0.087968	0.051192	0.053832	0.052865	0.069965	0.500996	0.485619	0.502131	0.512598
4200.1	0.003902	0.016379	0.023778	0.029922	0.06523	0.05401	0.074941	0.088198	0.048731	0.050837	0.051213	0.067289	0.497088	0.484107	0.49143	0.50682
4260.1	0.003444	0.016832	0.023086	0.029134	0.06765	0.057235	0.072251	0.084801	0.049734	0.055225	0.048337	0.064972	0.497394	0.483389	0.500561	0.510097
4320.1	0.001494	0.013347	0.023269	0.027587	0.066048	0.055858	0.069213	0.089419	0.050706	0.05606	0.045289	0.065722	0.497509	0.483314	0.503572	0.515964
4380.1	0.000975	0.01826	0.023232	0.024465	0.064511	0.057772	0.072694	0.091464	0.051936	0.053136	0.050216	0.065298	0.50525	0.488605	0.497357	0.505361
4440.1	0.001555	0.019445	0.021812	0.025556	0.068925	0.05653	0.071713	0.094762	0.051904	0.055538	0.049818	0.070976	0.499502	0.486791	0.496684	0.51379
4500.1	-0.0057	0.019585	0.019591	0.025011	0.065492	0.055992	0.076334	0.093938	0.054915	0.057732	0.047425	0.067844	0.508622	0.493707	0.499503	0.515368
4560.1	-0.00192	0.013277	0.017406	0.025981	0.068075	0.05962	0.077948	0.087902	0.056437	0.053484	0.049875	0.062655	0.510002	0.48955	0.49332	0.510186
4620.1	0.002012	0.016274	0.021084	0.026405	0.073045	0.059519	0.07665	0.093575	0.055012	0.057801	0.048308	0.065037	0.500881	0.489852	0.496524	0.509292
4680.1	-0.00137	0.013904	0.021193	0.02304	0.066015	0.060527	0.079784	0.093443	0.057052	0.055852	0.047226	0.063471	0.506898	0.488605	0.493993	0.518734
4740.1	-0.00064	0.017842	0.025126	0.025041	0.070494	0.060728	0.075511	0.090342	0.050123	0.053728	0.047681	0.064156	0.507357	0.484826	0.507737	0.520491
4800.1	-0.00256	0.014532	0.024325	0.023131	0.070527	0.062777	0.077632	0.093311	0.058768	0.055329	0.047283	0.062427	0.507128	0.482369	0.501938	0.51367
4860.1	-3e-05	0.016553	0.020101	0.025162	0.07311	0.063247	0.080322	0.09496	0.049216	0.052996	0.04902	0.064809	0.507357	0.483578	0.495242	0.518614
4920.1	0.000396	0.011221	0.022649	0.020645	0.068696	0.061064	0.080606	0.098786	0.05375	0.053519	0.044121	0.064189	0.502146	0.48887	0.506231	0.51239
4980.1	0.001433	0.015089	0.021776	0.024889	0.07517	0.062139	0.079404	0.097236	0.052778	0.056722	0.044776	0.065135	0.500728	0.492876	0.506167	0.519955
5040.1	0.002926	0.014601	0.024761	0.022555	0.07275	0.059922	0.078043	0.095785	0.052811	0.050837	0.047767	0.0652	0.506668	0.49503	0.499279	0.515041
5100.1	0.000213	0.012336	0.019736	0.021585	0.072685	0.063751	0.079309	0.091563	0.054009	0.060309	0.047226	0.064385	0.501993	0.482974	0.506263	0.519359
5160.1	0.002743	0.014113	0.016059	0.019978	0.069317	0.060896	0.083993	0.097302	0.044521	0.053379	0.044748	0.06507	0.509082	0.488378	0.506231	0.511347
5220.1	0.003383	0.017285	0.018826	0.022343	0.072685	0.059956	0.086968	0.096543	0.048083	0.054494	0.046912	0.061023	0.51529	0.477758	0.502771	0.511675
5280.1	0.000671	0.018016	0.016932	0.016643	0.076413	0.061568	0.086683	0.099083	0.049314	0.057279	0.047568	0.062492	0.501571	0.485355	0.501426	0.510901
5340.1	0.003658	0.017633	0.021739	0.023828	0.069448	0.063315	0.085986	0.098522	0.045719	0.053484	0.046855	0.06011	0.503602	0.4863	0.505655	0.515666
5400.1	-0.00076	0.01502	0.020574	0.02207	0.068696	0.061366	0.085892	0.096774	0.04478	0.060309	0.045887	0.063079	0.502414	0.48373	0.50857	0.515726
5460.1	0.002256	0.018923	0.02407	0.016401	0.077753	0.063583	0.085417	0.09938	0.045817	0.057732	0.047425	0.062329	0.504254	0.493745	0.501874	0.517364
5520.1	0.003475	0.014218	0.021739	0.021706	0.070625	0.060325	0.085892	0.096807	0.049994	0.059508	0.047909	0.065396	0.503909	0.491818	0.507096	0.519776
5580.2	-0.0036	0.022094	0.023086	0.020494	0.076282	0.070099	0.084942	0.094861	0.04682	0.058916	0.051043	0.065722	0.498659	0.488567	0.502675	0.516619
5640.1	0.000671	0.019132	0.01686	0.01825	0.07347	0.061366	0.085955	0.097896	0.048601	0.056896	0.050216	0.061937	0.497126	0.488038	0.510364	0.51644
5700.2	-0.00134	0.015891	0.01635	0.018159	0.072718	0.06093	0.084942	0.0975	0.047079	0.060517	0.045004	0.060828	0.50138	0.485506	0.495595	0.516589
5760.2	0.001555	0.013695	0.020756	0.009913	0.075726	0.068756	0.083993	0.09872	0.046335	0.055677	0.050615	0.058543	0.503602	0.485166	0.500625	0.515279
5820.1	0.003231	0.015124	0.016204	0.012672	0.074876	0.065632	0.089563	0.09971	0.046497	0.052996	0.050302	0.0621	0.511343	0.479232	0.500849	0.519776
5880.1	0.002012	0.018121	0.01391	0.01728	0.076118	0.070066	0.088993	0.10004	0.045266	0.062816	0.050188	0.064874	0.500805	0.491288	0.501682	0.503961
5940.1	0.000396	0.015054	0.017552	0.013733	0.07844	0.07235	0.090196	0.101986	0.048018	0.054285	0.055742	0.061774	0.506859	0.494047	0.506936	0.511586
6000.1	0.003109	0.014357	0.013255	0.01828	0.075334	0.063012	0.085638	0.102019	0.048342	0.060866	0.052552	0.067289	0.50912	0.493783	0.50181	0.515964
6060.2	0.00381	0.017703	0.018462	0.020645	0.079224	0.068991	0.087031	0.102876	0.051645	0.064278	0.045716	0.060697	0.503717	0.487131	0.511101	0.513432
6120.2	0.002134	0.011779	0.016605	0.013157	0.076216	0.067379	0.090322	0.108351	0.049152	0.055817	0.048251	0.058315	0.495018	0.497487	0.511998	0.514117
6180.2	0.008443	0.012336	0.013364	0.013703	0.080402	0.067446	0.087189	0.10126	0.050835	0.057662	0.049504	0.062296	0.505786	0.487736	0.500881	0.512449
6240.2	0.007041	0.011953	0.014238	0.017341	0.078113	0.073492	0.091778	0.106933	0.049637	0.052126	0.047454	0.063667	0.502069	0.501682	0.497837	0.510156
6300.2	0.011888	0.014323	0.013801	0.016522	0.079126	0.071611	0.091113	0.106768	0.047047	0.057035	0.04939	0.064711	0.506783	0.485241	0.505302	0.514385
6360.2	0.007468	0.007214	0.015585	0.01531	0.073764	0.069058	0.089151	0.107428	0.045137	0.05707	0.051612	0.058674	0.499157	0.491931	0.498286	0.514475
6420.2	0.007803	0.013277	0.012526	0.016977	0.079584	0.06973	0.093677	0.103272	0.049022	0.055469	0.04771	0.059914	0.504483	0.4815	0.506135	0.50685
6480.2	0.005852	0.012545	0.005681	0.017189	0.077066	0.067883	0.094784	0.101788	0.051418	0.059751	0.04959	0.065266	0.50525	0.496391	0.501682	0.507505
6540.2	0.006889	0.015089	0.015876	0.016674	0.081121	0.074869	0.093772	0.103305	0.050155	0.057941	0.050701	0.064515	0.49977	0.496806	0.502291	0.510335
6600.2	0.003536	0.013277	0.015658	0.013369	0.076936	0.070267	0.092411	0.10756	0.051224	0.052753	0.047966	0.061284	0.496551	0.494614	0.501618	0.507535
6660.2	0.009205	0.01596	0.011507	0.012763	0.080565	0.072921	0.091493	0.109011	0.046335	0.05707	0.050416	0.06135	0.5105	0.485204	0.505815	0.507654
6720.2	0.009388	0.015333	0.015075	0.013248	0.080303	0.073089	0.092221	0.109275	0.049152	0.058184	0.051213	0.062753	0.50138	0.487358	0.506199	0.514713
6780.2	0.011309	0.012406	0.008667	0.011702	0.083017	0.072115	0.089784	0.110133	0.046302	0.055677	0.048422	0.064711	0.500307	0.487622	0.499503	0.509709
6840.2	0.005974	0.017738	0.009504	0.009883	0.083508	0.067513	0.09374	0.108253	0.051548	0.058359	0.049704	0.059849	0.496819	0.485128	0.501618	0.511228
6900.2	0.004633	0.012197	0.015913	0.012308	0.082788	0.069528	0.097696	0.1101	0.051062	0.060378	0.048906	0.064907	0.494444	0.494312	0.498895	0.508667
6960.2	0.005913	0.013765	0.009358	0.011126	0.084227	0.070738	0.098867	0.110166	0.047857	0.062154	0.047397	0.069769	0.498391	0.491704	0.506135	0.50548
7020.2	0.006279	0.019306	0.009868	0.009034	0.082985	0.070099	0.089436	0.110396	0.046464	0.055643	0.052666	0.064189	0.501648	0.494803	0.500465	0.513224
7080.2	0.000244	0.017041	0.012963	0.013278	0.082985	0.071712	0.099089	0.112408	0.047047	0.058672	0.052467	0.067387	0.497969	0.495068	0.502131	0.516619
7140.2	0.003841	0.016135	0.00619	0.010429	0.084391	0.078967	0.092791	0.106076	0.044716	0.061701	0.048621	0.058674	0.497011	0.490457	0.507128	0.508041
7200.2	0.004115	0.015124	0.013036	0.011975	0.083671	0.067983	0.097918	0.109275	0.04491	0.057801	0.051498	0.063177	0.496743	0.48543	0.506231	0.504855

## Sheet: Fig. 2g data
Fig 2g Liposomal release assay with BAX L113A
Time (s)	Liposomes				tBID				BAX L113A				BAX L113A + tBID
0	0	0	0	0	0	0	0	0	0	0	0	0	0	0	0	0
60.1	0.0102112	0.00885141	0.00841162	0.00042442	0.00589302	0.010655	0.00840264	0.00531915	0.00070508	0.0001625	-0.00271028	-0.0438006	0.00544912	0.00681924	0.0035498	0.00389765
120.2	0.021154	0.0126499	0.00611754	0.0117019	0.0101023	0.0126397	0.0115073	0.01289	0.00177948	0.00305492	0.00198544	-0.0680925	0.0121888	0.0211895	0.0158896	0.0105028
180.3	0.0204834	0.0136256	0.0138737	0.0210392	0.0149268	0.00974964	0.0159223	0.0169038	0.00282031	0.0080598	0.00538905	-0.0655301	0.0284502	0.0327324	0.025243	0.0292175
240.4	0.021154	0.0180164	0.0107057	0.0206148	0.0238311	0.0151816	0.0229008	0.0228103	0.00919957	0.0081898	0.00948599	-0.0609177	0.0535448	0.0478012	0.0407945	0.0445106
300.5	0.021215	0.0250906	0.0127085	0.0163706	0.0252882	0.0228072	0.0274012	0.0304464	0.0189028	0.0202795	0.0141817	-0.0574328	0.066508	0.0685583	0.0629666	0.0652484
360.6	0.0263054	0.0261012	0.0168961	0.0169769	0.0311812	0.0270204	0.0306483	0.0281948	0.0197421	0.0245044	0.0195077	-0.0483788	0.09166	0.0877187	0.0816171	0.0878608
420.7	0.0248423	0.0275997	0.0162406	0.0185533	0.0393731	0.0293534	0.0335251	0.0413458	0.0310569	0.0335067	0.0259368	-0.0452697	0.109585	0.1127	0.0984364	0.109432
480.8	0.026854	0.0291678	0.0182798	0.0228885	0.0422225	0.0279258	0.0402472	0.0457512	0.0392828	0.040819	0.0323973	-0.0408965	0.132471	0.14011	0.124778	0.134841
540.9	0.0342	0.0290981	0.0174787	0.0246771	0.0481479	0.0361781	0.0454597	0.0498956	0.044722	0.0428014	0.0393621	-0.0345075	0.148761	0.150722	0.14526	0.152901
601	0.0313653	0.0296905	0.0216299	0.0270115	0.0526162	0.0396602	0.0457446	0.0528652	0.0537873	0.0561261	0.0449088	-0.0225495	0.170959	0.179895	0.16284	0.174829
660	0.0323407	0.0370086	0.0201005	0.030134	0.054559	0.0431422	0.0481087	0.0623939	0.0579841	0.0624634	0.0530711	-0.0149305	0.189716	0.200652	0.180617	0.192949
720	0.0354498	0.0347435	0.0199548	0.028315	0.0555951	0.0462412	0.0441495	0.0633403	0.0701047	0.0657784	0.0605717	-0.00481738	0.20959	0.214357	0.203184	0.21446
780	0.0306947	0.0381935	0.0248707	0.034742	0.0504792	0.0512901	0.0433519	0.0671257	0.0753425	0.0750731	0.0668747	0.00153746	0.232133	0.232619	0.225158	0.233145
840	0.0334989	0.0416434	0.0233049	0.0339841	0.0528429	0.0478777	0.0481657	0.0639277	0.0904177	0.0892103	0.0752891	0.0103864	0.244694	0.248154	0.237414	0.247635
900.1	0.0288963	0.0428631	0.0242881	0.0342873	0.0489574	0.0394512	0.0424689	0.0653962	0.0920293	0.0959376	0.0821279	0.0173221	0.260927	0.270275	0.25412	0.264713
960.1	0.0352364	0.0340466	0.0275289	0.03359	0.0552066	0.0451966	0.044121	0.0660162	0.101867	0.10429	0.0927484	0.0277427	0.27802	0.283947	0.269503	0.281226
1020.1	0.0349621	0.0441525	0.0249071	0.0344995	0.055757	0.0431422	0.0489062	0.0679089	0.108481	0.111927	0.0952066	0.0266835	0.292561	0.302608	0.281533	0.294466
1080.1	0.0356326	0.0445707	0.0313524	0.0334384	0.0573436	0.0465894	0.0435513	0.063275	0.119192	0.117777	0.101131	0.0392907	0.306069	0.3066	0.299451	0.305891
1140.1	0.0372482	0.048857	0.036596	0.0365306	0.0525515	0.0443609	0.0482511	0.0650046	0.121206	0.127104	0.116668	0.0453722	0.319548	0.325594	0.307959	0.325171
1200.1	0.0323102	0.042898	0.025599	0.0342873	0.0539114	0.0451966	0.0497322	0.0698995	0.127652	0.131492	0.114368	0.0568861	0.331622	0.340995	0.317538	0.335376
1260.1	0.0349621	0.0414692	0.0308426	0.037046	0.0600635	0.0407744	0.0496183	0.066212	0.130372	0.140234	0.124106	0.0606444	0.336354	0.348613	0.328976	0.344838
1320.1	0.0354498	0.0457904	0.0336465	0.0363184	0.0569874	0.0448832	0.0479093	0.0634382	0.141452	0.144589	0.1323	0.0694933	0.351956	0.35806	0.34402	0.348378
1380.1	0.0376444	0.0439434	0.0291676	0.0345904	0.0600635	0.0432466	0.051954	0.0645151	0.142996	0.156029	0.133245	0.0777614	0.358982	0.36764	0.3596	0.350818
1440.1	0.0362727	0.0488918	0.0324448	0.0401079	0.0592216	0.0434904	0.0481087	0.0538768	0.156762	0.159669	0.138161	0.0798797	0.365808	0.380547	0.354219	0.369176
1500.1	0.0377054	0.0535615	0.0326633	0.0394107	0.064467	0.0480518	0.0506722	0.0450659	0.164316	0.169743	0.144811	0.0891387	0.375473	0.390293	0.373799	0.372389
1560.1	0.037431	0.046801	0.0325905	0.0401686	0.0580883	0.0490616	0.048479	0.042749	0.167808	0.174033	0.149664	0.0982951	0.388895	0.398842	0.373799	0.382148
1620.1	0.0435273	0.0405283	0.0331731	0.0414721	0.0592864	0.0459974	0.0477954	0.0438911	0.169554	0.183263	0.158079	0.0993543	0.398618	0.404863	0.392365	0.391193
1680.1	0.0370957	0.0502857	0.0282936	0.0357121	0.0607111	0.0503499	0.05184	0.040171	0.175295	0.184725	0.162176	0.101848	0.400568	0.414111	0.392112	0.404403
1740.1	0.0367909	0.0463131	0.0325177	0.035409	0.0558865	0.0465894	0.0499032	0.0381804	0.18755	0.195775	0.165296	0.112986	0.409372	0.428647	0.4	0.408033
1800.1	0.0377663	0.0427586	0.0343748	0.0374401	0.0555951	0.0477384	0.047596	0.0364182	0.189296	0.201722	0.175727	0.119854	0.422737	0.42582	0.406677	0.417406
1860.1	0.0412717	0.0436298	0.0335008	0.038774	0.0522277	0.0481563	0.050957	0.0397794	0.196649	0.205752	0.18244	0.127404	0.418607	0.44202	0.418707	0.426718
1920.1	0.0403268	0.0458252	0.0268007	0.0368944	0.0538143	0.0557471	0.0527515	0.0364182	0.207763	0.214137	0.180927	0.133247	0.429936	0.444315	0.417664	0.429396
1980.1	0.0427653	0.0381586	0.0348482	0.0376523	0.0531343	0.0547721	0.0473681	0.0424227	0.201316	0.219532	0.195645	0.140148	0.442784	0.458785	0.425581	0.437786
2040.1	0.0335904	0.0397268	0.0296774	0.0392894	0.0545266	0.0545284	0.0546029	0.0415416	0.207528	0.223334	0.197851	0.142574	0.446742	0.454062	0.431244	0.44582
2100.1	0.0359984	0.0319557	0.0330275	0.0391378	0.050544	0.0454403	0.0518115	0.0424879	0.217063	0.235424	0.198607	0.151218	0.448778	0.464207	0.434765	0.451711
2160.1	0.0336513	0.0349526	0.0361226	0.0377736	0.0508678	0.0441868	0.047539	0.0463712	0.222871	0.231817	0.207274	0.152414	0.462803	0.474187	0.438005	0.451413
2220.1	0.0345963	0.0335935	0.0337193	0.0356212	0.0523896	0.0485741	0.0520394	0.0466323	0.226095	0.236562	0.215814	0.161536	0.46547	0.48044	0.446457	0.462809
2280.1	0.030908	0.0281921	0.0351395	0.0334991	0.0485365	0.0541105	0.0501025	0.0460449	0.232071	0.242184	0.217012	0.173289	0.471607	0.484964	0.456656	0.466409
2340.1	0.0303289	0.0294466	0.0329546	0.0409568	0.0543647	0.0516035	0.049362	0.0490145	0.234858	0.249139	0.223252	0.177184	0.477802	0.488557	0.459727	0.478459
2400.1	0.0257262	0.0316769	0.032991	0.0348026	0.0541381	0.052474	0.0559417	0.0561937	0.242143	0.253234	0.227286	0.182719	0.485087	0.501563	0.463643	0.486343
2460.1	0.0294754	0.030283	0.0329182	0.0365306	0.0520334	0.0500714	0.051071	0.0564874	0.249899	0.259799	0.229807	0.184222	0.487238	0.502694	0.469756	0.489586
2520.1	0.0241107	0.0292027	0.0281844	0.0348633	0.0520334	0.0496535	0.0534351	0.0584454	0.260878	0.264348	0.23945	0.18675	0.495727	0.500499	0.477504	0.488069
2580.1	0.0200567	0.0278436	0.0333552	0.0369248	0.0509973	0.0543194	0.0516691	0.0565527	0.256379	0.276113	0.240585	0.1915	0.499914	0.515135	0.478518	0.496906
2640.1	0.0154235	0.0250558	0.0293132	0.0361669	0.0492488	0.0571747	0.0538908	0.0628182	0.258092	0.279071	0.249598	0.202467	0.509579	0.519027	0.482519	0.49643
2700.1	0.0136861	0.0243936	0.033865	0.0362881	0.0492488	0.0535186	0.0503019	0.0633729	0.268366	0.275886	0.252214	0.209368	0.507342	0.524982	0.491534	0.512496
2760.1	0.0185631	0.028889	0.0297502	0.0368944	0.0520982	0.0552596	0.0504728	0.0613497	0.27545	0.28674	0.249315	0.205713	0.519674	0.527111	0.494971	0.518774
2820.1	0.0158808	0.0226861	0.0291312	0.0383496	0.047047	0.0578015	0.0556853	0.063634	0.276189	0.285115	0.258832	0.207523	0.52019	0.536525	0.498183	0.521333
2880.1	0.00832139	0.023627	0.0323356	0.0370763	0.0475975	0.0565479	0.057138	0.0673215	0.279177	0.288983	0.260502	0.208856	0.524837	0.536558	0.504775	0.523148
2940.1	0.00850428	0.0189574	0.0360862	0.0365913	0.048245	0.0555382	0.0563689	0.0674847	0.279647	0.28921	0.265608	0.219994	0.522944	0.536691	0.507424	0.53133
3000.1	0.00411498	0.0269376	0.0324448	0.0310738	0.0516772	0.0593335	0.0529794	0.0714659	0.282904	0.29805	0.268287	0.217226	0.528909	0.543144	0.511509	0.527075
3060.1	0.00826043	0.0221285	0.0292404	0.0380464	0.0487955	0.0562694	0.0553435	0.0692142	0.288611	0.301235	0.278371	0.228535	0.530458	0.550728	0.515819	0.529842
3120.1	0.00816899	0.0155422	0.0339742	0.0319833	0.0545266	0.0526133	0.0513558	0.0645151	0.30137	0.30637	0.277394	0.232635	0.535505	0.548101	0.515988	0.536864
3180.1	0.00283476	0.0183301	0.0343748	0.0344692	0.0539114	0.0524391	0.0477384	0.0636014	0.303989	0.304745	0.279884	0.242065	0.535563	0.553722	0.524102	0.545344
3240.1	0.00106685	0.0205604	0.0330639	0.0303765	0.0459137	0.0518124	0.0535775	0.0649393	0.301605	0.315047	0.283099	0.238751	0.547579	0.560309	0.532667	0.536953
3300.1	0.00015241	0.0145665	0.0299687	0.0337416	0.0517744	0.0532748	0.0490486	0.0709437	0.30607	0.319987	0.291198	0.236393	0.54236	0.568359	0.533117	0.547456
3360.1	0.00755936	0.0194801	0.0305513	0.0307706	0.0538143	0.0539712	0.0567677	0.0684963	0.315001	0.323627	0.294633	0.246097	0.544425	0.55981	0.539428	0.547902
3420.1	-0.00054866	0.0165528	0.026655	0.0306494	0.0534257	0.0515687	0.0549447	0.0716943	0.317217	0.333702	0.296461	0.256346	0.55234	0.575943	0.537822	0.547218
3480.1	0.00262139	0.0163089	0.0325541	0.0281028	0.0478565	0.0525088	0.0523812	0.0683005	0.316176	0.338057	0.29561	0.25088	0.551595	0.572683	0.530582	0.556918
3540.1	-0.00173743	0.0154725	0.0269099	0.03071	0.0496697	0.0551551	0.0589609	0.0678763	0.322925	0.331849	0.305096	0.259797	0.559539	0.585523	0.538442	0.55537
3600.1	0.00039626	0.0196543	0.0265458	0.0363184	0.0495402	0.0508374	0.051897	0.0696058	0.325913	0.327624	0.304434	0.264034	0.551709	0.575777	0.535089	0.553198
3660.1	0.00124973	0.0186089	0.027092	0.0289214	0.0548828	0.0524391	0.0505583	0.0752513	0.334038	0.341859	0.31266	0.262769	0.564586	0.591544	0.549965	0.560339
3720.1	0.00344439	0.0184695	0.0272376	0.0290426	0.0505763	0.055364	0.0520679	0.0685289	0.334542	0.340299	0.308184	0.266459	0.562665	0.584226	0.555656	0.56623
3780.1	0.00085348	0.014218	0.0241789	0.0291336	0.0472413	0.0597166	0.0534351	0.0673541	0.337094	0.349106	0.317387	0.269842	0.563095	0.592509	0.547655	0.572895
3840.1	0.00216417	0.015368	0.0230865	0.0269205	0.0452338	0.057314	0.057081	0.0684963	0.336322	0.352779	0.321673	0.280502	0.572043	0.588783	0.560896	0.574769
3900.1	-0.0009754	0.0203861	0.0264001	0.0324683	0.0543971	0.0554337	0.0509001	0.072608	0.343037	0.351739	0.321673	0.274898	0.564013	0.592376	0.550754	0.578578
3960.1	-0.00021337	0.0174937	0.0313888	0.028315	0.0553037	0.0547373	0.0497892	0.0628508	0.349651	0.358694	0.324162	0.286105	0.573391	0.59201	0.562023	0.575632
4020.1	0.000823	0.0148104	0.0316801	0.0291336	0.0507059	0.0570006	0.0540048	0.0678436	0.352908	0.359246	0.327661	0.280502	0.57603	0.592841	0.556191	0.576049
4080.1	0	0.0137301	0.0272741	0.024283	0.052001	0.0522999	0.0531788	0.0640909	0.362006	0.360351	0.322524	0.28976	0.573162	0.599228	0.561234	0.584439
4140.1	0.0060353	0.0177377	0.0291312	0.0253441	0.0511916	0.053832	0.0528654	0.0699648	0.358817	0.364511	0.331663	0.288701	0.580848	0.595303	0.559825	0.586016
4200.1	0.00390161	0.0163786	0.0237783	0.0299218	0.0487307	0.0508374	0.0512134	0.0672889	0.36429	0.368248	0.332955	0.29615	0.582683	0.610172	0.563375	0.582535
4260.1	0.00344439	0.0168316	0.0230865	0.0291336	0.0497345	0.0552248	0.0483366	0.0649719	0.364491	0.371823	0.337556	0.297926	0.587989	0.606646	0.567291	0.579084
4320.1	0.00149358	0.0133468	0.0232685	0.0275875	0.0507059	0.0560604	0.0452888	0.0657225	0.366203	0.370751	0.334436	0.304076	0.581708	0.597332	0.572052	0.593127
4380.1	0.0009754	0.0182604	0.0232321	0.0244649	0.0519363	0.0531355	0.0502165	0.0652983	0.366472	0.379168	0.334373	0.308757	0.587616	0.610438	0.565826	0.590747
4440.1	0.00155455	0.0194452	0.021812	0.0255563	0.0519039	0.0555382	0.0498177	0.0709764	0.369897	0.373708	0.345845	0.304964	0.587157	0.619985	0.572813	0.592264
4500.1	-0.0057	0.0195846	0.0195907	0.0250106	0.0549152	0.0577318	0.0474251	0.0678436	0.367613	0.384953	0.344773	0.310089	0.586412	0.611902	0.567122	0.594406
4560.1	-0.00192032	0.0132771	0.0174059	0.0259807	0.056437	0.0534838	0.0498747	0.062655	0.376511	0.38128	0.350856	0.311763	0.593323	0.612634	0.573095	0.593365
4620.1	0.00201177	0.0162741	0.0210837	0.0264051	0.0550123	0.0578015	0.0483081	0.0650372	0.376343	0.385993	0.351612	0.312891	0.589079	0.615661	0.578419	0.591788
4680.1	-0.00137166	0.0139044	0.0211929	0.0230401	0.0570522	0.0558515	0.0472257	0.0634708	0.385744	0.389178	0.351076	0.318801	0.598027	0.623877	0.574729	0.600298
4740.1	-0.00064011	0.0178422	0.0251256	0.0250409	0.050123	0.0537275	0.0476814	0.0641561	0.379365	0.389763	0.36239	0.319041	0.595933	0.620085	0.578363	0.601041
4800.1	-0.00256043	0.0145316	0.0243245	0.023131	0.0587683	0.0553292	0.0472827	0.0624266	0.388665	0.387715	0.355268	0.321022	0.60273	0.626871	0.57594	0.594466
4860.1	-3.0481e-05	0.0165528	0.0201005	0.0251622	0.0492164	0.0529963	0.0490202	0.0648088	0.384132	0.39285	0.361602	0.323175	0.597252	0.625507	0.582927	0.596192
4920.1	0.00039626	0.0112211	0.0226495	0.0206451	0.0537495	0.0535186	0.044121	0.0641888	0.395179	0.399155	0.365352	0.328812	0.598113	0.620784	0.575997	0.601398
4980.1	0.00143262	0.0150892	0.0217755	0.0248894	0.0527781	0.056722	0.0447761	0.0651351	0.386986	0.398928	0.356843	0.327958	0.588218	0.622813	0.583068	0.604731
5040.1	0.0029262	0.0146013	0.0247615	0.022555	0.0528105	0.0508374	0.0477669	0.0652004	0.393265	0.396978	0.362453	0.328436	0.599174	0.620584	0.584167	0.595418
5100.1	0.00021337	0.0123362	0.0197364	0.0215849	0.0540086	0.0603085	0.0472257	0.0643845	0.396186	0.404452	0.364376	0.33995	0.599375	0.635487	0.588928	0.604939
5160.1	0.00274332	0.0141135	0.0160586	0.0199782	0.0445214	0.0533793	0.0447476	0.0650698	0.39914	0.397725	0.365794	0.33913	0.602013	0.626272	0.587435	0.606843
5220.1	0.00338342	0.0172846	0.018826	0.0223428	0.0480831	0.0544935	0.0469124	0.0610234	0.400819	0.40871	0.371782	0.342752	0.599346	0.623378	0.582927	0.60122
5280.1	0.00067059	0.0180164	0.0169325	0.0166434	0.0493136	0.0572792	0.0475675	0.0624918	0.412235	0.401527	0.373925	0.341043	0.603562	0.630031	0.595549	0.610384
5340.1	0.00365776	0.0176331	0.0217391	0.0238283	0.0457195	0.0534838	0.0468554	0.0601097	0.408474	0.409425	0.372475	0.345997	0.607921	0.632925	0.587153	0.600268
5400.1	-0.00076203	0.0150195	0.0205739	0.02207	0.0447805	0.0603085	0.045887	0.0630792	0.403875	0.412935	0.380133	0.349448	0.598371	0.632825	0.584364	0.603779
5460.1	0.00225562	0.0189225	0.0240696	0.0164009	0.0458166	0.0577318	0.0474251	0.0623287	0.410388	0.412512	0.383726	0.34815	0.606688	0.628534	0.586533	0.611038
5520.1	0.00347487	0.014218	0.0217391	0.0217062	0.0499935	0.0595076	0.0479093	0.0653962	0.414182	0.415015	0.373042	0.363969	0.599117	0.624809	0.596309	0.605861
5580.2	-0.00359679	0.0220937	0.0230865	0.0204935	0.0468204	0.0589157	0.0510425	0.0657225	0.410623	0.41157	0.38319	0.354846	0.602214	0.629865	0.600451	0.617406
5640.1	0.00067059	0.0191316	0.0168597	0.0182502	0.0486012	0.0568961	0.0502165	0.0619371	0.407971	0.41456	0.384041	0.357956	0.603074	0.630863	0.598563	0.606903
5700.2	-0.00134118	0.0158907	0.0163499	0.0181592	0.0470794	0.0605174	0.045004	0.0608276	0.416297	0.419045	0.381488	0.369606	0.601296	0.633391	0.596563	0.606218
5760.2	0.00155455	0.0136953	0.0207559	0.0099133	0.0463347	0.0556774	0.0506152	0.0585433	0.417472	0.416867	0.388642	0.360689	0.599776	0.628568	0.593717	0.605147
5820.1	0.00323102	0.0151241	0.0162042	0.012672	0.0464966	0.0529963	0.0503019	0.0621003	0.417607	0.411375	0.392581	0.366053	0.595474	0.628534	0.591717	0.612109
5880.1	0.00201177	0.018121	0.0139101	0.0172801	0.0452662	0.0628156	0.050188	0.064874	0.423751	0.421514	0.39359	0.370153	0.605656	0.63552	0.594084	0.607141
5940.1	0.00039626	0.0150544	0.0175515	0.0137331	0.0480184	0.0542846	0.0557423	0.0617739	0.423986	0.423692	0.383726	0.37538	0.610732	0.632227	0.590337	0.607706
6000.1	0.00310909	0.0143574	0.0132547	0.0182805	0.0483422	0.0608656	0.0525521	0.0672889	0.423113	0.423464	0.391384	0.367829	0.603906	0.63532	0.588562	0.616215
6060.2	0.00381016	0.0177028	0.0184619	0.0206451	0.0516449	0.064278	0.0457161	0.060697	0.42825	0.425999	0.393842	0.370187	0.606229	0.63532	0.594675	0.605921
6120.2	0.00213369	0.0117786	0.0166048	0.0131571	0.0491517	0.0558167	0.0482511	0.0583148	0.422442	0.420377	0.390943	0.371929	0.603189	0.64041	0.596985	0.612853
6180.2	0.00844332	0.0123362	0.0133639	0.0137028	0.0508354	0.0576622	0.0495044	0.062296	0.432246	0.426292	0.39526	0.369162	0.608179	0.634422	0.59969	0.616929
6240.2	0.00704118	0.0119529	0.0142379	0.0173407	0.0496373	0.0521258	0.0474536	0.0636666	0.434092	0.431492	0.396489	0.367727	0.611793	0.640077	0.594478	0.609997
6300.2	0.0118877	0.0143225	0.0138009	0.0165222	0.047047	0.0570354	0.0493905	0.0647109	0.430231	0.426584	0.399767	0.371109	0.598744	0.637749	0.59383	0.615858
6360.2	0.00746792	0.00721355	0.0155852	0.0153095	0.0451366	0.0570702	0.0516122	0.0586738	0.435368	0.435132	0.405471	0.379514	0.609413	0.629998	0.593886	0.618268
6420.2	0.00780321	0.0132771	0.0125264	0.0169769	0.0490222	0.0554685	0.0477099	0.0599138	0.436409	0.429249	0.391636	0.378694	0.60405	0.636318	0.594732	0.612972
6480.2	0.00585241	0.0125453	0.00568058	0.0171891	0.0514182	0.0597514	0.0495898	0.0652656	0.441479	0.438219	0.396174	0.377054	0.613141	0.630929	0.592534	0.612526
6540.2	0.00688877	0.0150892	0.0158765	0.0166737	0.0501554	0.0579407	0.0507007	0.0645151	0.436174	0.435522	0.393968	0.386655	0.605283	0.644767	0.602479	0.615948
6600.2	0.00353583	0.0132771	0.015658	0.0133693	0.0512239	0.0527525	0.0479663	0.0612844	0.438222	0.428599	0.404904	0.378694	0.605139	0.627703	0.604141	0.612972
6660.2	0.00920535	0.0159604	0.0115068	0.012763	0.0463347	0.0570702	0.0504159	0.0613497	0.442452	0.433832	0.407362	0.384161	0.607061	0.639212	0.603184	0.622821
6720.2	0.00938824	0.0153332	0.0150754	0.013248	0.0491517	0.0581845	0.0512134	0.0627529	0.443829	0.439974	0.400618	0.3926	0.605025	0.632992	0.601352	0.616781
6780.2	0.0113086	0.0124059	0.00866652	0.0117019	0.0463023	0.0556774	0.048422	0.0647109	0.448093	0.441144	0.401878	0.393215	0.604738	0.636451	0.597972	0.613954
6840.2	0.00597433	0.0177377	0.00950404	0.00988298	0.0515477	0.0583586	0.0497038	0.0598486	0.452626	0.436139	0.406322	0.39219	0.609556	0.638015	0.602676	0.614847
6900.2	0.00463316	0.0121968	0.0159129	0.0123082	0.051062	0.0603781	0.0489062	0.0649067	0.448865	0.435879	0.402666	0.390926	0.60425	0.640243	0.60324	0.613121
6960.2	0.00591337	0.013765	0.00935839	0.0111259	0.0478565	0.062154	0.0473966	0.069769	0.445441	0.443419	0.410167	0.390755	0.608122	0.631096	0.593238	0.608837
7020.2	0.00627915	0.0193058	0.00986818	0.00903414	0.0464642	0.0556426	0.0526661	0.0641888	0.448059	0.450504	0.405156	0.397656	0.598142	0.633358	0.598056	0.60964
7080.2	0.00024385	0.0170407	0.0129634	0.0132784	0.047047	0.058672	0.0524667	0.0673868	0.450208	0.439422	0.413413	0.400219	0.604078	0.650955	0.598704	0.608569
7140.2	0.00384064	0.0161347	0.00619037	0.0104287	0.0447157	0.0617013	0.0486214	0.0586738	0.456923	0.443809	0.40503	0.401893	0.607692	0.63246	0.600366	0.616334
7200.2	0.00411498	0.0151241	0.0130362	0.0119748	0.04491	0.0578015	0.0514982	0.0631771	0.453062	0.449886	0.415587	0.399194	0.602988	0.636584	0.604367	0.614162

## Sheet: Fig. 2h data
Fig 2h Liposomal release assay with BAX F114A
Time (s)	Liposomes				tBID				BAX F114A				BAX F114A + tBID
0	0	0	0	0	0	0	0	0	0	0	0	0	0	0	0	0
60.1	0.0102112	0.00885141	0.00841162	0.00042442	0.00589302	0.010655	0.00840264	0.00531915	0.014772	0.0119572	0.00774541	0.00319879	0.0150951	0.00382207	0.00184745	0.0135995
120.2	0.021154	0.0126499	0.00611754	0.0117019	0.0101023	0.0126397	0.0115073	0.01289	0.0308369	0.0178511	0.0192232	0.0203799	0.0508202	0.0345456	0.0251056	0.0475983
180.3	0.0204834	0.0136256	0.0138737	0.0210392	0.0149268	0.00974964	0.0159223	0.0169038	0.0553383	0.0379039	0.0360611	0.0395726	0.0829895	0.0636815	0.054038	0.0835734
240.4	0.021154	0.0180164	0.0107057	0.0206148	0.0238311	0.0151816	0.0229008	0.0228103	0.0787083	0.0506063	0.0547511	0.0541485	0.122941	0.0965807	0.0880839	0.120084
300.5	0.021215	0.0250906	0.0127085	0.0163706	0.0252882	0.0228072	0.0274012	0.0304464	0.0928985	0.0678816	0.0693439	0.0686585	0.160679	0.134037	0.116489	0.158974
360.6	0.0263054	0.0261012	0.0168961	0.0169769	0.0311812	0.0270204	0.0306483	0.0281948	0.10767	0.0816002	0.0816355	0.089599	0.186978	0.160115	0.144134	0.187312
420.7	0.0248423	0.0275997	0.0162406	0.0185533	0.0393731	0.0293534	0.0335251	0.0413458	0.12936	0.0970801	0.0923556	0.103318	0.224347	0.197189	0.171681	0.220272
480.8	0.026854	0.0291678	0.0182798	0.0228885	0.0422225	0.0279258	0.0402472	0.0457512	0.142289	0.109816	0.108548	0.116607	0.249505	0.22071	0.202362	0.245327
540.9	0.0342	0.0290981	0.0174787	0.0246771	0.0481479	0.0361781	0.0454597	0.0498956	0.156544	0.12804	0.121176	0.131447	0.271745	0.237733	0.227468	0.268708
601	0.0313653	0.0296905	0.0216299	0.0270115	0.0526162	0.0396602	0.0457446	0.0528652	0.172156	0.135086	0.131167	0.143517	0.29526	0.258284	0.231229	0.296476
660	0.0323407	0.0370086	0.0201005	0.030134	0.054559	0.0431422	0.0481087	0.0623939	0.186831	0.141894	0.142392	0.156081	0.314682	0.281833	0.251946	0.309573
720	0.0354498	0.0347435	0.0199548	0.028315	0.0555951	0.0462412	0.0441495	0.0633403	0.197175	0.16049	0.15735	0.169107	0.329576	0.305765	0.265637	0.319756
780	0.0306947	0.0381935	0.0248707	0.034742	0.0504792	0.0512901	0.0433519	0.0671257	0.210977	0.17028	0.164478	0.182133	0.343061	0.32076	0.284277	0.340256
840	0.0334989	0.0416434	0.0233049	0.0339841	0.0528429	0.0478777	0.0481657	0.0639277	0.2252	0.175259	0.175647	0.187904	0.352454	0.33202	0.297836	0.348931
900.1	0.0288963	0.0428631	0.0242881	0.0342873	0.0489574	0.0394512	0.0424689	0.0653962	0.230404	0.193042	0.183252	0.20027	0.364127	0.351807	0.315783	0.370972
960.1	0.0352364	0.0340466	0.0275289	0.03359	0.0552066	0.0451966	0.044121	0.0660162	0.243269	0.202967	0.194309	0.207954	0.377478	0.354629	0.326999	0.38159
1020.1	0.0349621	0.0441525	0.0249071	0.0344995	0.055757	0.0431422	0.0489062	0.0679089	0.248376	0.212113	0.198967	0.218936	0.379558	0.361244	0.333267	0.386715
1080.1	0.0356326	0.0445707	0.0313524	0.0334384	0.0573436	0.0465894	0.0435513	0.063275	0.255972	0.209302	0.206516	0.226883	0.395156	0.377179	0.343824	0.395726
1140.1	0.0372482	0.048857	0.036596	0.0365306	0.0525515	0.0443609	0.0482511	0.0650046	0.269806	0.221868	0.216647	0.233808	0.395693	0.386734	0.357053	0.40477
1200.1	0.0323102	0.042898	0.025599	0.0342873	0.0539114	0.0451966	0.0497322	0.0698995	0.277338	0.227762	0.219481	0.240799	0.407903	0.392879	0.361771	0.409057
1260.1	0.0349621	0.0414692	0.0308426	0.037046	0.0600635	0.0407744	0.0496183	0.066212	0.285645	0.236468	0.227788	0.249868	0.413337	0.394584	0.374142	0.416427
1320.1	0.0354498	0.0457904	0.0336465	0.0363184	0.0569874	0.0448832	0.0479093	0.0634382	0.291948	0.240194	0.231464	0.253562	0.418537	0.399406	0.375627	0.422021
1380.1	0.0376444	0.0439434	0.0291676	0.0345904	0.0600635	0.0432466	0.051954	0.0645151	0.301451	0.249035	0.23486	0.260256	0.423099	0.4144	0.372922	0.42882
1440.1	0.0362727	0.0488918	0.0324448	0.0401079	0.0592216	0.0434904	0.0481087	0.0538768	0.304716	0.255572	0.239575	0.269621	0.42803	0.409755	0.388295	0.432237
1500.1	0.0377054	0.0535615	0.0326633	0.0394107	0.064467	0.0480518	0.0506722	0.0450659	0.314349	0.260484	0.245945	0.273051	0.427292	0.417693	0.383808	0.443793
1560.1	0.037431	0.046801	0.0325905	0.0401686	0.0580883	0.0490616	0.048479	0.042749	0.314381	0.258485	0.2508	0.277503	0.437523	0.423309	0.39199	0.446573
1620.1	0.0435273	0.0405283	0.0331731	0.0414721	0.0592864	0.0459974	0.0477954	0.0438911	0.324369	0.2657	0.25644	0.280207	0.439569	0.42325	0.397334	0.449153
1680.1	0.0370957	0.0502857	0.0282936	0.0357121	0.0607111	0.0503499	0.05184	0.040171	0.326922	0.272136	0.257423	0.283109	0.440173	0.433305	0.400996	0.451899
1740.1	0.0367909	0.0463131	0.0325177	0.035409	0.0558865	0.0465894	0.0499032	0.0381804	0.332482	0.28389	0.264972	0.28799	0.44175	0.438391	0.401293	0.458532
1800.1	0.0377663	0.0427586	0.0343748	0.0374401	0.0555951	0.0477384	0.047596	0.0364182	0.332191	0.281993	0.267525	0.300158	0.443964	0.440243	0.408485	0.462484
1860.1	0.0412717	0.0436298	0.0335008	0.038774	0.0522277	0.0481563	0.050957	0.0397794	0.344797	0.285482	0.270977	0.2963	0.447318	0.439038	0.411223	0.46781
1920.1	0.0403268	0.0458252	0.0268007	0.0368944	0.0538143	0.0557471	0.0527515	0.0364182	0.345767	0.292528	0.278666	0.301411	0.453021	0.441243	0.420395	0.470724
1980.1	0.0427653	0.0381586	0.0348482	0.0376523	0.0531343	0.0547721	0.0473681	0.0424227	0.351036	0.295237	0.285009	0.309029	0.448693	0.444565	0.420658	0.472198
2040.1	0.0335904	0.0397268	0.0296774	0.0392894	0.0545266	0.0545284	0.0546029	0.0415416	0.353816	0.300454	0.282343	0.30893	0.451444	0.451768	0.418613	0.480338
2100.1	0.0359984	0.0319557	0.0330275	0.0391378	0.050544	0.0454403	0.0518115	0.0424879	0.361315	0.305704	0.285991	0.31424	0.457113	0.448858	0.415842	0.471495
2160.1	0.0336513	0.0349526	0.0361226	0.0377736	0.0508678	0.0441868	0.047539	0.0463712	0.361767	0.303299	0.290902	0.315789	0.458455	0.450828	0.427751	0.484893
2220.1	0.0345963	0.0335935	0.0337193	0.0356212	0.0523896	0.0485741	0.0520394	0.0466323	0.358955	0.307533	0.296318	0.319714	0.46238	0.453679	0.431743	0.483687
2280.1	0.030908	0.0281921	0.0351395	0.0334991	0.0485365	0.0541105	0.0501025	0.0460449	0.368782	0.312818	0.295448	0.324924	0.465164	0.461647	0.421714	0.488678
2340.1	0.0303289	0.0294466	0.0329546	0.0409568	0.0543647	0.0516035	0.049362	0.0490145	0.377444	0.317221	0.298872	0.330893	0.464661	0.45856	0.433855	0.484625
2400.1	0.0257262	0.0316769	0.032991	0.0348026	0.0541381	0.052474	0.0559417	0.0561937	0.375731	0.321625	0.305775	0.332179	0.459629	0.463293	0.440288	0.486802
2460.1	0.0294754	0.030283	0.0329182	0.0365306	0.0520334	0.0500714	0.051071	0.0564874	0.375828	0.317695	0.303811	0.328321	0.471906	0.464852	0.435636	0.502077
2520.1	0.0241107	0.0292027	0.0281844	0.0348633	0.0520334	0.0496535	0.0534351	0.0584454	0.379804	0.329517	0.304681	0.329871	0.471068	0.468409	0.436824	0.499129
2580.1	0.0200567	0.0278436	0.0333552	0.0369248	0.0509973	0.0543194	0.0516691	0.0565527	0.386624	0.331007	0.305888	0.334916	0.468317	0.46541	0.444477	0.500268
2640.1	0.0154235	0.0250558	0.0293132	0.0361669	0.0492488	0.0571747	0.0538908	0.0628182	0.386204	0.329788	0.31397	0.339302	0.476837	0.471173	0.445995	0.497722
2700.1	0.0136861	0.0243936	0.033865	0.0362881	0.0492488	0.0535186	0.0503019	0.0633729	0.389954	0.335445	0.313184	0.343062	0.485324	0.46885	0.452923	0.494205
2760.1	0.0185631	0.028889	0.0297502	0.0368944	0.0520982	0.0552596	0.0504728	0.0613497	0.392572	0.337003	0.321827	0.346623	0.48311	0.475877	0.448964	0.509144
2820.1	0.0158808	0.0226861	0.0291312	0.0383496	0.047047	0.0578015	0.0556853	0.063634	0.396063	0.348554	0.315682	0.349888	0.478917	0.471055	0.452956	0.505359
2880.1	0.00832139	0.023627	0.0323356	0.0370763	0.0475975	0.0565479	0.057138	0.0673215	0.403691	0.341508	0.31759	0.356187	0.488679	0.470497	0.452131	0.505594
2940.1	0.00850428	0.0189574	0.0360862	0.0365913	0.048245	0.0555382	0.0563689	0.0674847	0.397615	0.343202	0.322585	0.36054	0.496528	0.476141	0.450977	0.506632
3000.1	0.00411498	0.0269376	0.0324448	0.0310738	0.0516772	0.0593335	0.0529794	0.0714659	0.398455	0.349875	0.328563	0.363771	0.481903	0.478552	0.451471	0.516547
3060.1	0.00826043	0.0221285	0.0292404	0.0380464	0.0487955	0.0562694	0.0553435	0.0692142	0.411255	0.348486	0.323595	0.363409	0.494348	0.483697	0.460214	0.512796
3120.1	0.00816899	0.0155422	0.0339742	0.0319833	0.0545266	0.0526133	0.0513558	0.0645151	0.409057	0.357598	0.329152	0.364233	0.497803	0.484785	0.459323	0.516983
3180.1	0.00283476	0.0183301	0.0343748	0.0344692	0.0539114	0.0524391	0.0477384	0.0636014	0.413873	0.353397	0.331762	0.366179	0.498474	0.484932	0.458201	0.511891
3240.1	0.00106685	0.0205604	0.0330639	0.0303765	0.0459137	0.0518124	0.0535775	0.0649393	0.409283	0.355328	0.336589	0.369674	0.495119	0.488696	0.461929	0.516715
3300.1	0.00015241	0.0145665	0.0299687	0.0337416	0.0517744	0.0532748	0.0490486	0.0709437	0.416492	0.357699	0.336982	0.373401	0.494113	0.483286	0.465459	0.520734
3360.1	0.00755936	0.0194801	0.0305513	0.0307706	0.0538143	0.0539712	0.0567677	0.0684963	0.416168	0.363492	0.3415	0.374753	0.506021	0.494458	0.478523	0.514336
3420.1	-0.00054866	0.0165528	0.026655	0.0306494	0.0534257	0.0515687	0.0549447	0.0716943	0.42134	0.363255	0.340995	0.378512	0.503371	0.497986	0.466284	0.52472
3480.1	0.00262139	0.0163089	0.0325541	0.0281028	0.0478565	0.0525088	0.0523812	0.0683005	0.419627	0.362374	0.34338	0.377754	0.501359	0.497457	0.471694	0.530348
3540.1	-0.00173743	0.0154725	0.0269099	0.03071	0.0496697	0.0551551	0.0589609	0.0678763	0.420694	0.373891	0.344166	0.383261	0.504612	0.491048	0.477171	0.528472
3600.1	0.00039626	0.0196543	0.0265458	0.0363184	0.0495402	0.0508374	0.051897	0.0696058	0.430552	0.368064	0.346186	0.386723	0.510114	0.493341	0.477204	0.527969
3660.1	0.00124973	0.0186089	0.027092	0.0289214	0.0548828	0.0524391	0.0505583	0.0752513	0.432201	0.380056	0.349498	0.386756	0.514542	0.503455	0.46668	0.526563
3720.1	0.00344439	0.0184695	0.0272376	0.0290426	0.0505763	0.055364	0.0520679	0.0685289	0.427611	0.381851	0.353707	0.386921	0.516823	0.500368	0.476643	0.527534
3780.1	0.00085348	0.014218	0.0241789	0.0291336	0.0472413	0.0597166	0.0534351	0.0673541	0.434464	0.373857	0.351434	0.383657	0.50904	0.501397	0.478358	0.536277
3840.1	0.00216417	0.015368	0.0230865	0.0269205	0.0452338	0.057314	0.057081	0.0684963	0.436112	0.380428	0.351238	0.390219	0.511288	0.506277	0.472882	0.533061
3900.1	-0.0009754	0.0203861	0.0264001	0.0324683	0.0543971	0.0554337	0.0509001	0.072608	0.440443	0.385407	0.355223	0.398628	0.517091	0.501308	0.474993	0.545923
3960.1	-0.00021337	0.0174937	0.0313888	0.028315	0.0553037	0.0547373	0.0497892	0.0628508	0.437049	0.385983	0.356991	0.390021	0.520445	0.509805	0.478457	0.537549
4020.1	0.000823	0.0148104	0.0316801	0.0291336	0.0507059	0.0570006	0.0540048	0.0678436	0.438989	0.377583	0.356962	0.400904	0.514542	0.512804	0.479249	0.540966
4080.1	0	0.0137301	0.0272741	0.024283	0.052001	0.0522999	0.0531788	0.0640909	0.443514	0.385543	0.359151	0.402981	0.518768	0.514921	0.487167	0.539526
4140.1	0.0060353	0.0177377	0.0291312	0.0253441	0.0511916	0.053832	0.0528654	0.0699648	0.450949	0.390522	0.357889	0.406114	0.518701	0.511334	0.495381	0.54723
4200.1	0.00390161	0.0163786	0.0237783	0.0299218	0.0487307	0.0508374	0.0512134	0.0672889	0.441349	0.391911	0.366279	0.402717	0.522559	0.515215	0.493435	0.538856
4260.1	0.00344439	0.0168316	0.0230865	0.0291336	0.0497345	0.0552248	0.0483366	0.0649719	0.440637	0.389811	0.359208	0.404267	0.524236	0.514009	0.494985	0.540799
4320.1	0.00149358	0.0133468	0.0232685	0.0275875	0.0507059	0.0560604	0.0452888	0.0657225	0.448783	0.389506	0.366307	0.407565	0.527557	0.511451	0.494722	0.547364
4380.1	0.0009754	0.0182604	0.0232321	0.0244649	0.0519363	0.0531355	0.0502165	0.0652983	0.451886	0.395298	0.363417	0.399584	0.521955	0.523741	0.500759	0.552589
4440.1	0.00155455	0.0194452	0.021812	0.0255563	0.0519039	0.0555382	0.0498177	0.0709764	0.457446	0.398516	0.366027	0.404564	0.511892	0.516273	0.500429	0.546828
4500.1	-0.0057	0.0195846	0.0195907	0.0250106	0.0549152	0.0577318	0.0474251	0.0678436	0.453922	0.39435	0.36931	0.408389	0.526349	0.522006	0.497361	0.550379
4560.1	-0.00192032	0.0132771	0.0174059	0.0259807	0.056437	0.0534838	0.0498747	0.062655	0.457284	0.397466	0.3667	0.413666	0.519741	0.522447	0.504388	0.554164
4620.1	0.00201177	0.0162741	0.0210837	0.0264051	0.0550123	0.0578015	0.0483081	0.0650372	0.460646	0.399533	0.371583	0.416139	0.524471	0.518537	0.509864	0.55413
4680.1	-0.00137166	0.0139044	0.0211929	0.0230401	0.0570522	0.0558515	0.0472257	0.0634708	0.45987	0.407798	0.367542	0.423724	0.531415	0.52674	0.518244	0.550379
4740.1	-0.00064011	0.0178422	0.0251256	0.0250409	0.050123	0.0537275	0.0476814	0.0641561	0.462682	0.411117	0.374502	0.418711	0.519473	0.523476	0.523159	0.551149
4800.1	-0.00256043	0.0145316	0.0243245	0.023131	0.0587683	0.0553292	0.0472827	0.0624266	0.455248	0.409728	0.370938	0.420393	0.521687	0.522094	0.510194	0.550044
4860.1	-3.0481e-05	0.0165528	0.0201005	0.0251622	0.0492164	0.0529963	0.0490202	0.0648088	0.472218	0.413319	0.377364	0.426098	0.524102	0.532443	0.51953	0.551685
4920.1	0.00039626	0.0112211	0.0226495	0.0206451	0.0537495	0.0535186	0.044121	0.0641888	0.465236	0.413116	0.373969	0.431506	0.529804	0.521183	0.517254	0.561298
4980.1	0.00143262	0.0150892	0.0217755	0.0248894	0.0527781	0.056722	0.0447761	0.0651351	0.468727	0.410711	0.383201	0.433419	0.518668	0.53312	0.52207	0.569572
5040.1	0.0029262	0.0146013	0.0247615	0.022555	0.0528105	0.0508374	0.0477669	0.0652004	0.478553	0.415317	0.37467	0.4321	0.525008	0.534061	0.530087	0.562437
5100.1	0.00021337	0.0123362	0.0197364	0.0215849	0.0540086	0.0603085	0.0472257	0.0643845	0.478036	0.41315	0.381349	0.43576	0.524806	0.532973	0.523192	0.571548
5160.1	0.00274332	0.0141135	0.0160586	0.0199782	0.0445214	0.0533793	0.0447476	0.0650698	0.478521	0.418705	0.37613	0.437937	0.523565	0.532649	0.524215	0.56304
5220.1	0.00338342	0.0172846	0.018826	0.0223428	0.0480831	0.0544935	0.0469124	0.0610234	0.478295	0.415995	0.377869	0.434804	0.52598	0.527681	0.529856	0.564849
5280.1	0.00067059	0.0180164	0.0169325	0.0166434	0.0493136	0.0572792	0.0475675	0.0624918	0.479426	0.41884	0.382163	0.429825	0.533964	0.528827	0.526953	0.568031
5340.1	0.00365776	0.0176331	0.0217391	0.0238283	0.0457195	0.0534838	0.0468554	0.0601097	0.487701	0.42321	0.381321	0.434936	0.534702	0.52968	0.528108	0.560092
5400.1	-0.00076203	0.0150195	0.0205739	0.02207	0.0447805	0.0603085	0.045887	0.0630792	0.480977	0.419111	0.384352	0.444961	0.527658	0.524946	0.524248	0.563911
5460.1	0.00225562	0.0189225	0.0240696	0.0164009	0.0458166	0.0577318	0.0474251	0.0623287	0.485567	0.420263	0.387832	0.434013	0.532622	0.52821	0.534343	0.560662
5520.1	0.00347487	0.014218	0.0217391	0.0217062	0.0499935	0.0595076	0.0479093	0.0653962	0.486537	0.421652	0.386204	0.447731	0.54547	0.529386	0.525567	0.568199
5580.2	-0.00359679	0.0220937	0.0230865	0.0204935	0.0468204	0.0589157	0.0510425	0.0657225	0.490836	0.422227	0.387214	0.442158	0.527993	0.535825	0.536784	0.568969
5640.1	0.00067059	0.0191316	0.0168597	0.0182502	0.0486012	0.0568961	0.0502165	0.0619371	0.492808	0.428189	0.384969	0.448094	0.530811	0.539794	0.531308	0.569873
5700.2	-0.00134118	0.0158907	0.0163499	0.0181592	0.0470794	0.0605174	0.045004	0.0608276	0.488606	0.422803	0.394006	0.441268	0.534937	0.535854	0.538071	0.566658
5760.2	0.00155455	0.0136953	0.0207559	0.0099133	0.0463347	0.0556774	0.0506152	0.0585433	0.491386	0.435167	0.388926	0.438596	0.530475	0.529768	0.535794	0.578448
5820.1	0.00323102	0.0151241	0.0162042	0.012672	0.0464966	0.0529963	0.0503019	0.0621003	0.496816	0.420263	0.39757	0.449149	0.531817	0.537824	0.548661	0.568065
5880.1	0.00201177	0.018121	0.0139101	0.0172801	0.0452662	0.0628156	0.050188	0.064874	0.497689	0.437199	0.39075	0.4568	0.532387	0.530091	0.542195	0.575836
5940.1	0.00039626	0.0150544	0.0175515	0.0137331	0.0480184	0.0542846	0.0557423	0.0617739	0.488735	0.446853	0.394876	0.452579	0.534568	0.539529	0.540644	0.569538
6000.1	0.00310909	0.0143574	0.0132547	0.0182805	0.0483422	0.0608656	0.0525521	0.0672889	0.502279	0.442755	0.398552	0.464319	0.539633	0.541528	0.540941	0.574931
6060.2	0.00381016	0.0177028	0.0184619	0.0206451	0.0516449	0.064278	0.0457161	0.060697	0.498012	0.451595	0.391284	0.452282	0.544598	0.531826	0.532726	0.565552
6120.2	0.00213369	0.0117786	0.0166048	0.0131571	0.0491517	0.0558167	0.0482511	0.0583148	0.485147	0.442856	0.388449	0.46755	0.540103	0.532267	0.540875	0.575668
6180.2	0.00844332	0.0123362	0.0133639	0.0137028	0.0508354	0.0576622	0.0495044	0.062296	0.510489	0.448987	0.394371	0.463593	0.535373	0.544057	0.553312	0.588665
6240.2	0.00704118	0.0119529	0.0142379	0.0173407	0.0496373	0.0521258	0.0474536	0.0636666	0.503766	0.447565	0.397682	0.463329	0.538727	0.539676	0.550079	0.593689
6300.2	0.0118877	0.0143225	0.0138009	0.0165222	0.047047	0.0570354	0.0493905	0.0647109	0.499111	0.453221	0.395493	0.465506	0.535742	0.539705	0.538665	0.59245
6360.2	0.00746792	0.00721355	0.0155852	0.0153095	0.0451366	0.0570702	0.0516122	0.0586738	0.506319	0.454441	0.400348	0.467056	0.53061	0.544262	0.543283	0.586186
6420.2	0.00780321	0.0132771	0.0125264	0.0169769	0.0490222	0.0554685	0.0477099	0.0599138	0.508744	0.453391	0.394679	0.469826	0.529872	0.538794	0.547704	0.586823
6480.2	0.00585241	0.0125453	0.00568058	0.0171891	0.0514182	0.0597514	0.0495898	0.0652656	0.494456	0.457252	0.401639	0.460922	0.540405	0.537912	0.545329	0.579654
6540.2	0.00688877	0.0150892	0.0158765	0.0166737	0.0501554	0.0579407	0.0507007	0.0645151	0.507354	0.454	0.398608	0.468573	0.543658	0.539647	0.543514	0.569036
6600.2	0.00353583	0.0132771	0.015658	0.0133693	0.0512239	0.0527525	0.0479663	0.0612844	0.501438	0.448784	0.401976	0.470749	0.535876	0.535295	0.551894	0.580726
6660.2	0.00920535	0.0159604	0.0115068	0.012763	0.0463347	0.0570702	0.0504159	0.0613497	0.50522	0.459827	0.395072	0.469397	0.53762	0.537177	0.551762	0.575936
6720.2	0.00938824	0.0153332	0.0150754	0.013248	0.0491517	0.0581845	0.0512134	0.0627529	0.501244	0.455118	0.407616	0.463758	0.539465	0.546909	0.544141	0.57051
6780.2	0.0113086	0.0124059	0.00866652	0.0117019	0.0463023	0.0556774	0.048422	0.0647109	0.506804	0.457625	0.401695	0.472695	0.527859	0.537148	0.549815	0.569036
6840.2	0.00597433	0.0177377	0.00950404	0.00988298	0.0515477	0.0583586	0.0497038	0.0598486	0.513948	0.455152	0.397205	0.477477	0.536681	0.540146	0.550442	0.571816
6900.2	0.00463316	0.0121968	0.0159129	0.0123082	0.051062	0.0603781	0.0489062	0.0649067	0.508582	0.456778	0.403716	0.475333	0.538627	0.535354	0.556842	0.574127
6960.2	0.00591337	0.013765	0.00935839	0.0111259	0.0478565	0.062154	0.0473966	0.069769	0.506222	0.457184	0.404501	0.476125	0.539734	0.540852	0.566838	0.581497
7020.2	0.00627915	0.0193058	0.00986818	0.00903414	0.0464642	0.0556426	0.0526661	0.0641888	0.52038	0.457794	0.406915	0.473651	0.538627	0.542763	0.559712	0.586119
7080.2	0.00024385	0.0170407	0.0129634	0.0132784	0.047047	0.058672	0.0524667	0.0673868	0.507386	0.464569	0.400909	0.474706	0.535641	0.544409	0.564298	0.579386
7140.2	0.00384064	0.0161347	0.00619037	0.0104287	0.0447157	0.0617013	0.0486214	0.0586738	0.517956	0.470937	0.422406	0.4753	0.527658	0.549643	0.558525	0.583942
7200.2	0.00411498	0.0151241	0.0130362	0.0119748	0.04491	0.0578015	0.0514982	0.0631771	0.512332	0.472224	0.415446	0.483314	0.540203	0.542204	0.558591	0.586086

[truncated: 19 more sheets: Fig. 2i data, Fig. 2j data, Fig. 2k data, Fig. 2l data, Fig. 2m data, Fig. 2n data, Fig. 2o data, Fig. 3a data, Fig. 3d data, Fig. 5b data , Fig. 5e data, Suppl. Fig. 4b data, Suppl. Fig. 7a data, Suppl. Fig. 7b data, Fig. 3 original images, Suppl. Fig. 2 original images, Suppl. Fig. 3 original images, Suppl. Fig. 4 original images, Suppl. Fig. 6 original images]
